# Supplementary material for: Cigarette smoking behaviors and the importance of ethnicity and genetic ancestry
Source: Transl Psychiatry. 2021 Feb 11;11:120. doi: 10.1038/s41398-021-01244-7 (PMC7907280; doi:10.1038/s41398-021-01244-7)
Supplement: Supplementary file 2 — Supplementary Data [file 41398_2021_1244_MOESM2_ESM.xlsx]

## Sheet: Supplementary Data 1
Supplementary Data 1: SNPs previously reported to be associated with smoking initiation in the GSCAN study (Liu M. et al. Nat Genet. 2019) and replication in GERA. Out of the 365 SNPs, 133 (36.4%) were confirmed to be associated with smoking initiation in GERA, including 14 at a Bonferroni-corrected alpha level of 1.37x10-4 (0.05/365) (highlighted in yellow).
					GERA meta							GERA EUR					GERA LAT					GERA EAS					GERA AFR
CHR	BP	SNP	A1	A2	N	P	P.R.	OR	OR.R.	Q	I	FRQ	OR	SE	P	info	FRQ	OR	SE	P	info	FRQ	OR	SE	P	info	FRQ	OR	SE	P	info
11	112912811	rs2155646	T	C	4	1.933e-07	0.1224	0.9493	0.9615	0.0736	56.82	0.6043	0.9465	0.0109	4.135e-07	0.99283	0.5222	0.9155	0.034	0.009395	0.992485	0.2244	1.0632	0.0481	0.202	0.988979	0.6054	0.9729	0.0568	0.6281	0.978215
3	71064431	rs11128203	T	A	4	9.271e-07	0.02148	0.9518	0.9578	0.2789	21.95	0.4732	0.9491	0.0107	9.935e-07	0.987686	0.4632	0.9568	0.034	0.195	0.984668	0.9528	1.1418	0.094	0.1584	0.984195	0.8447	0.9529	0.076	0.526	0.980265
1	74991596	rs1514176	G	A	4	4.268e-06	4.268e-06	1.0468	1.0468	0.7664	0	0.4256	1.0517	0.0109	3.688e-06	0.970243	0.5222	1.0249	0.0338	0.4666	0.997914	0.7208	1.0264	0.045	0.563	0.99907	0.6622	1.0105	0.0574	0.856	0.993308
2	145412271	rs74697736	G	A	4	1.496e-05	1.496e-05	0.9523	0.9523	0.5963	0	0.7188	0.9474	0.0121	7.955e-06	0.94633	0.7869	0.9762	0.0423	0.5694	0.931602	0.8058	1.0134	0.0533	0.8023	0.929277	0.8945	0.9513	0.0911	0.5838	0.918696
2	104432494	rs11889814	A	C	4	1.708e-05	0.9224	1.0649	1.0047	0.0084	74.39	0.8738	1.0879	0.016	1.452e-07	0.997505	0.8828	0.9235	0.0517	0.124	0.98471	0.9369	1.0016	0.0851	0.9846	0.989996	0.7364	0.9797	0.0618	0.7405	0.985935
2	104126983	rs1901477	A	G	4	1.809e-05	0.1667	0.9585	0.9695	0.1734	39.74	0.4927	0.9529	0.0106	5.73e-06	0.990441	0.5599	1.0279	0.0342	0.4212	0.991837	0.9021	0.916	0.0666	0.1876	0.998545	0.2731	0.969	0.0617	0.6099	0.98753
16	25351633	rs6497840	G	A	4	2.476e-05	2.476e-05	0.9556	0.9556	0.5571	0	0.3585	0.9606	0.0118	0.0006278	0.885183	0.3645	0.953	0.0375	0.1997	0.889115	0.5634	0.9156	0.044	0.04536	0.872537	0.2705	0.8929	0.0704	0.1075	0.805694
11	27679916	rs6265	C	T	4	2.819e-05	0.03173	1.0526	1.0477	0.2316	30.1	0.8103	1.0549	0.0135	7.782e-05	1	0.8241	1.0427	0.0443	0.3456	1	0.5246	1.0691	0.0406	0.1	1	0.9477	0.8227	0.1221	0.11	1
14	77529375	rs1811739	G	A	4	2.99e-05	0.01037	0.9531	0.9537	0.2803	21.69	0.7461	0.9531	0.0126	0.000141	0.941348	0.7653	0.9	0.0407	0.009623	0.95169	0.6735	1.0051	0.0449	0.9096	0.938928	0.8613	1.0067	0.0818	0.9348	0.932615
2	146140132	rs6756212	C	T	4	3.436e-05	0.0003497	1.0413	1.0397	0.3754	3.45	0.4627	1.0486	0.0107	8.545e-06	0.995064	0.4006	0.9878	0.0344	0.7214	0.995644	0.4418	1.0184	0.0414	0.66	0.996155	0.4442	1.0296	0.0556	0.6	0.991026
7	3503207	rs13237637	G	C	4	4.345e-05	6.148e-05	1.0409	1.0407	0.3897	0.42	0.5152	1.0473	0.0107	1.525e-05	0.984834	0.48	1.001	0.0339	0.9755	0.979612	0.5215	0.9957	0.0413	0.9169	0.981569	0.7907	1.0734	0.0688	0.3035	0.975065
10	104403310	rs28408682	A	G	4	5.498e-05	5.498e-05	0.9563	0.9563	0.7059	0	0.53	0.956	0.0122	0.0002208	0.760143	0.5985	0.9407	0.0384	0.1111	0.797374	0.5718	0.9995	0.0456	0.9919	0.809956	0.4994	0.9253	0.0628	0.2161	0.754361
10	103960351	rs11594623	T	C	4	5.823e-05	5.823e-05	0.9531	0.9531	0.7982	0	0.7751	0.9494	0.0128	4.757e-05	0.977514	0.8184	0.9776	0.0447	0.6121	0.968824	0.8486	0.9647	0.0571	0.5291	0.981156	0.9073	1.0247	0.0974	0.8023	0.916756
6	67521222	rs7743165	T	G	4	0.0001127	0.1459	0.963	0.968	0.1336	46.29	0.507	0.96	0.0106	0.0001161	0.997105	0.6557	0.9987	0.0354	0.9714	0.996944	0.74	1.0225	0.0464	0.6321	0.999432	0.6227	0.8764	0.0566	0.01989	0.99857
12	69655167	rs7969559	A	G	4	0.0003233	0.05858	1.0389	1.0348	0.2587	25.48	0.2968	1.0415	0.0116	0.0004646	0.997677	0.3157	1.0625	0.0364	0.09598	0.98713	0.2595	0.9514	0.0469	0.288	0.995761	0.2487	1.0579	0.0643	0.3813	0.977203
1	18436657	rs3820277	G	T	4	0.0003294	0.003315	1.0361	1.0375	0.3508	8.45	0.4738	1.0333	0.0108	0.002555	0.962667	0.4446	1.0462	0.0342	0.1871	0.971221	0.3532	1.1015	0.0431	0.02475	0.980727	0.4124	0.9746	0.0579	0.6563	0.933061
7	96629103	rs11768481	C	A	4	0.0003551	0.0003551	1.0385	1.0385	0.5265	0	0.641	1.0429	0.0114	0.0002205	0.946828	0.7406	0.9998	0.0395	0.9955	0.944976	0.6919	1.0472	0.0464	0.3209	0.923735	0.883	0.9433	0.0903	0.5185	0.876359
14	79563654	rs8005334	T	G	4	0.0003848	0.0003848	0.9644	0.9644	0.8435	0	0.6353	0.9617	0.0111	0.000416	0.984672	0.5477	0.9922	0.0338	0.8173	0.990878	0.8413	0.953	0.0555	0.3858	0.997434	0.7278	0.9699	0.0617	0.6205	0.990004
6	97702876	rs6568832	G	A	4	0.0003914	0.0003914	0.9614	0.9614	0.6539	0	0.2381	0.9627	0.0124	0.002203	0.999459	0.3846	0.9301	0.035	0.0383	0.998189	0.7392	0.9676	0.0467	0.4813	0.999281	0.4459	1.0069	0.0553	0.9007	0.987436
11	85980958	rs7929518	A	G	4	0.000399	0.000399	0.9614	0.9614	0.9866	0	0.2335	0.9625	0.0124	0.002135	0.998757	0.3191	0.9492	0.0363	0.1514	0.994796	0.3008	0.9652	0.0444	0.4249	0.998786	0.384	0.9618	0.0564	0.4899	0.976561
11	121530888	rs540860	A	G	4	0.0004847	0.0004847	0.9661	0.9661	0.6219	0	0.4628	0.9673	0.0107	0.001971	0.983529	0.3859	0.9682	0.0346	0.3494	0.982525	0.2394	0.9148	0.0483	0.06511	0.978558	0.2934	1.0077	0.0612	0.9001	0.96234
4	147985231	rs28717373	C	T	4	0.0004964	0.0004964	1.0365	1.0365	0.7941	0	0.6577	1.0328	0.0112	0.003995	0.995178	0.6652	1.0732	0.0362	0.05117	0.991895	0.7161	1.0392	0.0454	0.3962	0.9952	0.7563	1.0376	0.0643	0.5662	0.984749
11	41436297	rs2939756	G	A	4	0.0005447	0.0005447	1.034	1.034	0.9381	0	0.521	1.0342	0.0106	0.001503	0.999421	0.5129	1.0452	0.0337	0.1899	0.998055	0.4532	1.0312	0.0403	0.4453	0.999165	0.7053	1.0006	0.0596	0.9922	0.989404
2	50735943	rs7598402	C	G	4	0.0005949	0.04888	1.034	1.0297	0.3073	16.8	0.5015	1.0378	0.0106	0.000476	0.989827	0.5956	1.055	0.0343	0.1184	0.981609	0.4996	0.9705	0.0419	0.4756	0.976959	0.1799	0.9694	0.0698	0.6563	0.991172
6	100347745	rs6936160	C	T	4	0.0006078	0.0006078	0.9638	0.9638	0.8817	0	0.3008	0.964	0.0116	0.001541	0.991584	0.275	0.9815	0.0379	0.6232	0.988749	0.0811	0.9405	0.0764	0.4216	0.955064	0.4546	0.9336	0.0554	0.2148	0.976693
7	78139581	rs1030015	G	T	4	0.0006308	0.01513	0.9674	0.9632	0.2855	20.77	0.4768	0.9706	0.0106	0.005028	0.999038	0.5396	0.9897	0.0335	0.7565	0.996881	0.6251	0.9005	0.0414	0.01144	0.999789	0.2658	0.9393	0.0614	0.3078	0.989165
9	3025368	rs3847244	C	T	4	0.0006391	0.0006391	0.9659	0.9659	0.4295	0	0.5275	0.9623	0.0109	0.0004281	0.942451	0.5079	1.0199	0.0355	0.5788	0.890208	0.8817	0.9404	0.0673	0.361	0.847081	0.4076	0.9433	0.0633	0.3569	0.756249
18	49967811	rs1373178	T	G	4	0.0008949	0.0008949	1.0336	1.0336	0.5134	0	0.4138	1.0324	0.0109	0.003372	0.977629	0.458	1.0587	0.0345	0.09796	0.966419	0.3571	0.9865	0.0433	0.7538	0.968356	0.4567	1.0808	0.0558	0.1638	0.958677
13	59454139	rs56367474	C	T	4	0.001347	0.001347	1.0354	1.0354	0.859	0	0.708	1.0344	0.0118	0.00415	0.974137	0.7273	1.0625	0.0388	0.1178	0.976049	0.6841	1.0109	0.0443	0.8061	0.970441	0.861	1.0466	0.0805	0.5719	0.971617
2	45159091	rs1004787	G	A	4	0.001366	0.001366	0.9676	0.9676	0.5566	0	0.4513	0.963	0.0109	0.0005251	0.963258	0.3091	1.0169	0.0367	0.6483	0.968272	0.0486	0.9702	0.0933	0.7453	0.937309	0.19	0.9837	0.0727	0.8214	0.947346
10	104640052	rs12244388	G	A	4	0.001372	0.3016	0.9683	0.9809	0.2056	34.45	0.639	0.9611	0.0111	0.0003302	0.998536	0.6042	0.9806	0.0346	0.5715	0.995176	0.4619	0.9967	0.0408	0.9345	0.998424	0.639	1.0785	0.0577	0.1904	0.994936
18	31696075	rs7505855	C	T	4	0.001417	0.001417	1.032	1.032	0.4674	0	0.4157	1.03	0.0108	0.006122	0.992271	0.3735	1.0107	0.035	0.7609	0.990396	0.546	1.0972	0.0418	0.02641	0.971866	0.4237	1.0267	0.0562	0.6397	0.98633
7	117523709	rs10233018	A	G	4	0.001495	0.3157	0.9695	0.9812	0.1957	36.07	0.491	0.9637	0.0107	0.0005266	0.987184	0.5534	0.9697	0.0342	0.3681	0.988398	0.5966	0.9975	0.042	0.9531	0.981749	0.4471	1.0823	0.0556	0.155	0.961789
11	64133552	rs61886926	C	T	4	0.001866	0.001866	1.0352	1.0352	0.9981	0	0.6096	1.0349	0.0121	0.00451	0.819634	0.6438	1.0388	0.0356	0.2852	0.989265	0.7575	1.0282	0.0536	0.6033	0.796058	0.8731	1.0445	0.0848	0.6077	0.983069
5	106825618	rs72789626	T	A	4	0.001905	0.001905	1.0483	1.0483	0.4422	0	0.8677	1.0443	0.0159	0.006564	0.962959	0.9073	1.1373	0.0605	0.03358	0.958666	0.9877	1.0737	0.1843	0.6995	0.919941	0.9269	0.9483	0.1121	0.6359	0.901292
4	147797913	rs13110073	T	C	4	0.002094	0.1367	1.0312	1.024	0.2756	22.53	0.6042	1.0373	0.011	0.0008169	0.983116	0.4958	1.0367	0.0342	0.2914	0.977169	0.4283	0.9568	0.0413	0.2852	0.983089	0.4119	1.0011	0.0567	0.9851	0.967666
16	24727064	rs7188873	A	G	4	0.002796	0.7594	0.9701	0.9915	0.0763	56.3	0.3981	0.963	0.0109	0.0005207	0.986263	0.3248	1.0241	0.0365	0.5128	0.970009	0.1613	1.0834	0.0577	0.1652	0.927979	0.2725	0.926	0.0631	0.2229	0.956217
3	117822149	rs6438436	C	T	4	0.003027	0.2881	0.9637	0.9721	0.0987	52.24	0.1854	0.9576	0.014	0.001987	0.942541	0.1835	1.06	0.0449	0.195	0.934699	0.3785	0.9738	0.0427	0.5346	0.95476	0.3804	0.8954	0.0597	0.06435	0.886928
7	99071478	rs13437771	A	G	4	0.003054	0.3955	1.0391	1.0259	0.0414	63.58	0.8502	1.0447	0.0149	0.003263	0.998229	0.7568	1.1067	0.039	0.009423	0.997667	0.6642	0.9492	0.0436	0.2315	0.997453	0.2795	0.9725	0.0608	0.6468	0.976746
13	60705792	rs4886207	T	C	4	0.003151	0.003151	1.0305	1.0305	0.5069	0	0.3628	1.0357	0.0111	0.001535	0.992323	0.3122	0.9946	0.0365	0.8819	0.992257	0.7146	1.0395	0.0454	0.3938	0.997933	0.3275	0.9678	0.0587	0.5775	0.980498
7	91281409	rs76841737	C	G	4	0.003433	0.7937	1.0481	0.9881	0.0129	72.19	0.9037	1.0746	0.018	6.542e-05	0.998147	0.8785	0.9801	0.0519	0.6981	0.994162	0.9134	0.8838	0.0734	0.09262	0.994894	0.7526	0.9599	0.0656	0.5327	0.951625
3	71483084	rs62246017	G	A	4	0.003488	0.003488	1.0327	1.0327	0.9173	0	0.6716	1.034	0.0116	0.004051	0.940911	0.7514	1.0143	0.0399	0.7227	0.932384	0.9772	0.9819	0.1324	0.8903	0.944214	0.8755	1.0666	0.0842	0.4436	0.948546
5	167614971	rs2173019	T	A	4	0.004032	0.02027	0.9644	0.9664	0.3584	6.95	0.8263	0.9582	0.0142	0.002567	0.968413	0.8382	0.9953	0.0467	0.9201	0.962851	0.6147	0.9483	0.0419	0.205	0.98108	0.5857	1.0536	0.0571	0.3609	0.953669
4	35501032	rs7657022	A	G	4	0.004102	0.004102	0.9726	0.9726	0.7757	0	0.5125	0.9701	0.0106	0.00433	0.99691	0.4809	0.9996	0.0337	0.9894	0.99456	0.6337	0.9865	0.0416	0.7441	0.999009	0.4599	0.9448	0.0558	0.3087	0.967762
8	10143164	rs2952251	A	G	4	0.004104	0.5215	0.9682	0.9854	0.1968	35.9	0.2633	0.9595	0.0122	0.0006762	0.981224	0.2145	1.0498	0.042	0.2479	0.949436	0.1907	1.0011	0.0541	0.9841	0.93044	0.2667	0.9806	0.0638	0.7592	0.93417
3	157393770	rs963354	C	A	4	0.004284	0.02028	0.9702	0.9565	0.2469	27.5	0.305	0.9791	0.0115	0.06728	0.999149	0.319	0.9207	0.0366	0.02396	0.981704	0.3042	0.9229	0.045	0.075	0.999787	0.1008	0.9287	0.0918	0.4203	0.980376
5	157707571	rs1173461	C	T	4	0.004366	0.004366	0.9707	0.9707	0.908	0	0.6753	0.9723	0.0114	0.01392	0.988567	0.6449	0.9762	0.0356	0.4988	0.98982	0.7554	0.9395	0.0478	0.192	0.977307	0.737	0.9592	0.0628	0.5072	0.978284
3	158284861	rs1714521	A	C	4	0.005008	0.005008	1.0283	1.0283	0.8323	0	0.5919	1.0308	0.0109	0.005462	0.974156	0.6171	0.9985	0.0346	0.9664	1	0.679	1.0413	0.0436	0.3528	0.999401	0.6575	1.021	0.0557	0.7094	1
15	47685010	rs281296	G	A	4	0.005181	0.005181	0.9721	0.9721	0.7151	0	0.6424	0.9695	0.0111	0.005121	0.990211	0.5583	0.9679	0.0344	0.3438	0.982139	0.5144	1.0183	0.0412	0.6599	0.993295	0.2023	0.964	0.0676	0.588	0.988965
7	121954709	rs10953957	G	A	4	0.00522	0.00522	0.9726	0.9726	0.9978	0	0.6106	0.9734	0.0109	0.01384	0.985024	0.5855	0.9677	0.035	0.3474	0.985178	0.5673	0.9676	0.0418	0.4308	0.985829	0.7008	0.9721	0.0597	0.6359	0.977865
2	60024857	rs7585579	C	G	4	0.005524	0.005524	0.9734	0.9734	0.4512	0	0.4898	0.9739	0.0106	0.01306	0.99226	0.4248	0.9438	0.0348	0.09671	0.978195	0.4509	0.9685	0.0417	0.4425	0.971109	0.5008	1.0499	0.0559	0.383	0.962647
3	175718927	rs9841807	C	T	4	0.005555	0.005555	0.9704	0.9704	0.5643	0	0.7269	0.9647	0.012	0.002619	0.985253	0.7093	0.976	0.0374	0.5167	0.987787	0.652	1.0015	0.0436	0.9718	0.984245	0.5923	1.0329	0.0558	0.5617	0.982327
17	1995177	rs4790874	C	T	4	0.005555	0.005555	0.9721	0.9721	0.487	0	0.4699	0.9693	0.0111	0.005135	0.914837	0.3991	0.9617	0.0358	0.2746	0.922498	0.705	0.9882	0.0487	0.8065	0.83986	0.3724	1.0604	0.0591	0.3211	0.909162
5	30842054	rs12517438	T	G	4	0.005558	0.1238	0.973	0.9681	0.2014	35.13	0.4648	0.9746	0.0106	0.01544	0.998386	0.6076	0.9796	0.0341	0.5457	0.994377	0.8755	0.8627	0.0608	0.01525	0.997218	0.7886	1.0268	0.067	0.6932	0.986954
1	72900406	rs80054503	T	C	4	0.005646	0.05257	1.0501	1.1459	0.0111	73	0.8871	1.0377	0.0187	0.04842	0.799735	0.9252	1.0499	0.0709	0.4922	0.78568	0.9819	1.7277	0.1777	0.002088	0.856843	0.89	1.2284	0.0928	0.02666	0.909463
5	133865452	rs329124	A	G	4	0.006186	0.006186	1.0276	1.0276	0.8685	0	0.5642	1.0302	0.0109	0.00632	0.961955	0.473	1.0017	0.0342	0.9614	0.977992	0.6157	1.0368	0.0431	0.4013	0.965709	0.4846	1.0133	0.0544	0.8082	1
3	81325861	rs13066050	C	T	4	0.00651	0.4605	0.968	0.981	0.1408	45.1	0.7944	0.9635	0.0131	0.004494	1	0.8269	0.9759	0.0444	0.5825	1	0.6228	0.9654	0.0424	0.4066	1	0.9022	1.2005	0.0935	0.05066	1
10	63674885	rs7921378	G	C	4	0.006529	0.006529	1.027	1.027	0.8445	0	0.5207	1.0295	0.0107	0.006389	0.991005	0.5564	1.0296	0.0343	0.395	0.991419	0.6989	0.9895	0.0444	0.8117	0.994776	0.4856	1.0131	0.0549	0.8127	0.976171
6	98636905	rs12195240	G	A	4	0.00684	0.00684	0.9716	0.9716	0.9382	0	0.7071	0.9714	0.0116	0.01281	0.992724	0.7721	0.9538	0.0408	0.247	0.982553	0.6076	0.9868	0.0421	0.7518	0.982396	0.7972	0.9894	0.0694	0.8777	0.945187
5	170299916	rs10042827	T	C	4	0.006927	0.006927	0.9721	0.9721	0.8588	0	0.3275	0.9681	0.0115	0.004874	0.965986	0.3639	0.9919	0.0357	0.8192	0.965244	0.2984	0.9936	0.0457	0.8889	0.97094	0.7166	0.9891	0.0598	0.8543	0.97776
5	106455988	rs10060196	C	A	4	0.007005	0.007005	0.9737	0.9737	0.5318	0	0.4238	0.9764	0.0107	0.02605	0.99736	0.4219	0.93	0.0343	0.03442	0.997761	0.259	0.9976	0.0467	0.9589	0.996083	0.176	0.9925	0.0714	0.916	0.992942
2	164862639	rs357304	T	C	4	0.007092	0.007092	0.9705	0.9705	0.4908	0	0.2783	0.9722	0.012	0.01876	0.975646	0.3427	0.9327	0.0356	0.05054	0.972254	0.0974	1.0391	0.0685	0.5754	0.998829	0.1276	1.0028	0.0833	0.9734	0.942499
1	41776623	rs12755632	A	G	4	0.007282	0.007282	1.0286	1.0286	0.5268	0	0.6828	1.023	0.0115	0.04763	0.986332	0.7243	1.0643	0.0381	0.1015	0.994583	0.5089	1.0712	0.0408	0.0921	0.993135	0.7752	0.9979	0.0662	0.9747	0.992079
3	70890288	rs2196356	G	C	4	0.007939	0.007939	1.0297	1.0297	0.9371	0	0.7019	1.0288	0.0117	0.01514	0.986038	0.7908	1.0263	0.0414	0.5299	0.982904	0.9635	1.0981	0.1065	0.3795	0.988307	0.7807	1.0431	0.0661	0.5233	0.975749
5	154839646	rs1385108	C	T	4	0.007948	0.007948	0.9709	0.9709	0.9812	0	0.7665	0.9724	0.0125	0.02499	0.997297	0.6123	0.9694	0.0341	0.3621	0.993917	0.6572	0.9656	0.0431	0.4164	0.992943	0.7492	0.948	0.063	0.3974	0.980707
11	73309393	rs7943721	G	A	4	0.008061	0.008061	1.0367	1.0367	0.4625	0	0.1665	1.0334	0.0143	0.02135	0.988839	0.1213	1.0474	0.0514	0.3674	0.994767	0.0197	1.2865	0.1371	0.06618	0.977404	0.0706	1.0428	0.1187	0.7241	0.802262
9	120519111	rs1927901	T	C	4	0.009219	0.009219	1.0264	1.0264	0.6156	0	0.4398	1.0239	0.0107	0.02689	0.997275	0.3891	1.0288	0.035	0.4166	0.995782	0.0402	0.9978	0.0978	0.9819	0.989527	0.3639	1.1044	0.0569	0.08114	0.997468
2	225365635	rs4674916	C	A	4	0.009235	0.009235	1.027	1.027	0.939	0	0.6651	1.0292	0.0112	0.01048	0.999172	0.6574	1.0148	0.0359	0.6834	0.996821	0.653	1.0067	0.0432	0.8766	0.999322	0.7656	1.0413	0.065	0.5337	0.993207
11	113994505	rs238896	G	A	4	0.009254	0.009254	1.0257	1.0257	0.441	0	0.5109	1.0238	0.0106	0.02638	0.999299	0.4567	1.0212	0.0344	0.5416	0.986005	0.588	1.0895	0.0431	0.04648	0.954738	0.1857	0.968	0.0698	0.6416	1
7	69484366	rs7809303	G	A	4	0.009685	0.222	1.027	1.0189	0.305	17.22	0.6762	1.0354	0.0113	0.002144	0.995258	0.7031	0.9824	0.0372	0.6334	0.995312	0.6983	1.0096	0.0441	0.828	0.991632	0.5379	0.9597	0.0548	0.4531	0.984421
17	44793283	rs17692129	C	T	4	0.01058	0.01058	0.9733	0.9733	0.6617	0	0.6823	0.9745	0.0114	0.02294	1	0.7429	0.9715	0.0389	0.4576	1	0.7289	0.9386	0.0452	0.1607	1	0.9155	1.0692	0.0974	0.4922	1
1	46496709	rs925524	A	G	4	0.01122	0.01122	0.9733	0.9733	0.4817	0	0.2879	0.9736	0.0118	0.0232	0.980383	0.315	0.9516	0.0368	0.1779	0.978034	0.3334	0.9543	0.044	0.2878	0.973172	0.3873	1.0523	0.0568	0.3692	0.986181
2	199523122	rs17229285	C	T	4	0.01237	0.01237	1.0252	1.0252	0.6654	0	0.504	1.0257	0.0108	0.01851	0.9651	0.5294	1.0036	0.0345	0.916	0.955762	0.6713	1.0689	0.0443	0.1326	0.949617	0.7878	0.9868	0.0694	0.8485	0.920364
7	77771983	rs7802996	C	T	4	0.0124	0.3434	1.0344	1.0223	0.3206	14.31	0.8331	1.0421	0.0142	0.003705	0.999134	0.8844	0.9483	0.0526	0.313	0.983477	0.9577	1.0312	0.099	0.7562	0.999424	0.9566	0.9409	0.1343	0.65	0.98126
10	10043159	rs7920501	T	A	4	0.01244	0.01244	1.0246	1.0246	0.4785	0	0.5293	1.0299	0.0106	0.005611	0.991677	0.5083	1.01	0.0344	0.7718	0.98505	0.6078	0.9645	0.042	0.3905	0.97241	0.3581	1.025	0.0581	0.6709	0.964627
3	118302515	rs12053870	T	G	4	0.01266	0.01266	0.9758	0.9758	0.7348	0	0.4614	0.9755	0.0107	0.02073	0.977099	0.5021	0.9642	0.0343	0.2872	0.968766	0.6711	1.0166	0.0436	0.7051	0.998983	0.7148	0.9451	0.0614	0.358	0.953231
1	72752073	rs12740789	G	A	4	0.0128	0.0571	1.0337	1.0364	0.3568	7.26	0.8274	1.0308	0.014	0.0303	0.997575	0.8779	1.0432	0.0515	0.4115	0.998557	0.9788	1.3421	0.1471	0.04542	0.998536	0.9017	1.023	0.0918	0.804	0.996328
2	113246436	rs75210106	C	T	4	0.01283	0.01283	1.0331	1.0331	0.7343	0	0.8305	1.0289	0.0144	0.04711	0.970728	0.8648	1.0256	0.0497	0.6108	0.959843	0.7101	1.0866	0.0466	0.07482	0.946028	0.8635	1.0286	0.0808	0.7273	0.958584
11	28652996	rs4275621	A	G	4	0.01286	0.4515	1.0252	1.0243	0.0149	71.36	0.6141	1.0273	0.0109	0.01401	0.990343	0.6225	1.0041	0.0349	0.9077	0.984798	0.2401	0.93	0.0477	0.1279	0.985642	0.3809	1.1773	0.0569	0.004158	0.97602
16	10173748	rs7192140	T	C	4	0.01327	0.1371	1.0248	1.0523	0.0197	69.61	0.4972	1.0208	0.0106	0.0513	0.996272	0.4259	0.9984	0.0343	0.9631	0.99079	0.0622	1.0465	0.0815	0.5766	0.999477	0.5222	1.2133	0.056	0.0005525	0.967852
10	22032942	rs7072776	A	G	4	0.0146	0.0146	1.0265	1.0265	0.628	0	0.3003	1.0219	0.0116	0.06274	0.983372	0.3304	1.0597	0.0362	0.1087	0.984039	0.0863	0.9972	0.071	0.969	0.980713	0.4887	1.0729	0.0548	0.1992	0.968353
4	15458598	rs4140932	T	A	4	0.01504	0.01504	1.024	1.024	0.7611	0	0.5724	1.0225	0.0107	0.03787	0.995912	0.503	1.0265	0.0339	0.4408	0.99067	0.4717	1.0616	0.041	0.145	0.988892	0.4306	0.99	0.0556	0.857	0.981875
7	69432311	rs79631993	A	C	4	0.01654	0.3556	1.0254	1.0155	0.2794	21.86	0.6868	1.034	0.0115	0.003489	0.992753	0.7078	0.9859	0.0374	0.7051	0.990917	0.7039	1.0082	0.0443	0.8546	0.990315	0.5388	0.9482	0.0545	0.3289	0.990805
7	133589846	rs10279261	G	A	4	0.01706	0.3248	1.0239	1.025	0.0808	55.47	0.3878	1.0263	0.0108	0.01672	0.999944	0.4909	0.9655	0.0334	0.2924	1	0.506	1.0417	0.0409	0.3177	0.986184	0.1221	1.1949	0.0835	0.0329	1
4	112467612	rs3934797	G	A	4	0.01717	0.14	1.0316	1.0365	0.2632	24.7	0.8185	1.0293	0.014	0.03941	0.968751	0.8439	1.0292	0.048	0.5493	0.968861	0.9143	1.1847	0.0773	0.02839	0.927078	0.8641	0.9603	0.0826	0.6241	0.921156
14	98362355	rs2925128	C	T	4	0.01747	0.06607	0.9771	0.9782	0.3545	7.72	0.6074	0.9747	0.0107	0.0168	1	0.5293	1.018	0.0331	0.5892	1	0.4474	0.9333	0.0411	0.09285	1	0.6003	1.0128	0.0555	0.8183	1
10	106929313	rs11192347	G	A	3	0.02016	0.02016	1.0389	1.0389	0.9115	0	0.9	1.0364	0.0177	0.04268	0.99992	0.8585	1.0594	0.0485	0.2348	0.999004	0.9923	NA	NA	NA	0.955787	0.9285	1.0316	0.1053	0.7676	0.995965
12	112618346	rs77215829	A	C	4	0.02037	0.02037	1.0345	1.0345	0.4077	0	0.8745	1.0241	0.0161	0.1387	0.984731	0.8926	1.047	0.0554	0.4073	0.980275	0.7919	1.103	0.0515	0.0571	0.978751	0.8842	1.1259	0.0889	0.1823	0.947899
2	624205	rs6731872	T	G	4	0.02119	0.02119	0.9706	0.9706	0.5185	0	0.1787	0.9713	0.0139	0.03661	0.988085	0.1462	0.9359	0.0487	0.1738	0.979094	0.1148	1.0494	0.0663	0.4675	0.904502	0.1067	0.9227	0.0893	0.368	0.987779
2	59819545	rs2539706	G	A	4	0.02123	0.02123	0.9777	0.9777	0.9834	0	0.4589	0.978	0.0107	0.03673	0.992645	0.3759	0.9706	0.0345	0.3867	0.991577	0.6792	0.9731	0.0434	0.5294	0.990453	0.3892	0.9959	0.0569	0.9426	0.982823
2	226332033	rs4674993	A	G	4	0.02329	0.02329	1.0274	1.0274	0.4154	0	0.7989	1.0306	0.0133	0.02322	0.985155	0.7559	1.0048	0.0396	0.9046	0.986136	0.483	1.056	0.0415	0.1896	0.970493	0.829	0.9255	0.0731	0.2895	0.961565
17	50243397	rs2938134	C	A	4	0.02425	0.02425	1.0243	1.0243	0.7651	0	0.3227	1.0235	0.0115	0.04247	0.979064	0.2611	1.0029	0.0394	0.9411	0.957071	0.2407	1.0515	0.0478	0.2936	0.973396	0.1084	1.094	0.0882	0.3085	0.960826
2	162802993	rs12474587	G	T	4	0.02524	0.8742	0.9779	0.9947	0.0232	68.46	0.5799	0.9783	0.0107	0.04096	0.997016	0.5821	0.9175	0.0342	0.01189	0.99177	0.8808	1.12	0.0637	0.07545	0.97716	0.7917	1.0642	0.0691	0.3675	0.960536
2	113240183	rs3811038	T	C	4	0.02612	0.02612	0.9754	0.9754	0.5306	0	0.7217	0.9719	0.012	0.01749	0.977182	0.7851	1.0339	0.0416	0.4231	0.971788	0.8888	0.955	0.0669	0.4908	0.937003	0.7474	0.9607	0.0636	0.5289	1
5	60121271	rs71592686	T	C	4	0.02624	0.06421	0.975	0.9703	0.3523	8.17	0.7301	0.9803	0.012	0.09757	0.991451	0.805	0.9363	0.0421	0.1183	0.986259	0.9784	1.0325	0.1331	0.8098	0.988177	0.8568	0.8736	0.0786	0.08551	0.972598
1	44011737	rs951740	G	A	4	0.02646	0.02646	0.9778	0.9778	0.9801	0	0.3796	0.9771	0.011	0.03509	0.986604	0.2968	0.9733	0.0372	0.4663	0.984806	0.3333	0.9954	0.044	0.9166	0.970168	0.3222	0.9785	0.0593	0.7145	0.965882
1	71490122	rs1022528	G	A	4	0.02682	0.1872	0.978	0.9787	0.2649	24.4	0.6522	0.9773	0.0111	0.03853	0.999107	0.5211	1.0016	0.0333	0.9613	0.994831	0.3747	0.9183	0.0422	0.04313	0.996956	0.603	1.0413	0.0567	0.4759	0.98569
13	96823724	rs75674569	G	A	3	0.02684	0.02684	1.0382	1.0382	0.8344	0	0.8972	1.041	0.0177	0.02308	0.972714	0.9209	1.0152	0.0634	0.8119	0.971833	0.9938	NA	NA	NA	0.915303	0.9686	0.9635	0.1614	0.8179	0.899265
1	87913176	rs11162019	C	T	4	0.02749	0.02749	1.0227	1.0227	0.9848	0	0.6417	1.0221	0.0112	0.04973	0.981985	0.6038	1.0216	0.0347	0.5374	0.983863	0.5511	1.0372	0.0411	0.3745	0.984596	0.2614	1.0115	0.0617	0.8526	0.975211
6	163807748	rs1737329	C	G	4	0.02774	0.02774	0.9747	0.9747	0.9749	0	0.2544	0.9739	0.0122	0.03073	0.993136	0.1964	0.9883	0.0426	0.7824	0.993179	0.0192	0.9304	0.1443	0.6168	0.969424	0.072	0.9799	0.108	0.8507	0.954888
18	36921851	rs8096225	A	C	4	0.02842	0.02842	0.9771	0.9771	0.8605	0	0.298	0.975	0.0116	0.02915	0.994635	0.3126	1.0061	0.0371	0.8692	0.975567	0.3106	0.9766	0.0435	0.5863	0.992182	0.2632	0.9583	0.0622	0.4931	0.96936
4	31184484	rs58400863	G	A	4	0.02847	0.02847	1.0235	1.0235	0.6896	0	0.6521	1.0249	0.0113	0.02924	0.973576	0.7254	1.0285	0.0381	0.4597	0.99475	0.9085	0.9407	0.0712	0.3905	0.960711	0.8392	1.0374	0.0735	0.6174	0.990639
2	22067213	rs1022376	T	C	4	0.02903	0.02903	1.0219	1.0219	0.5154	0	0.4855	1.0223	0.0107	0.03912	0.983611	0.5813	1.0507	0.0342	0.1485	0.986264	0.8579	0.9521	0.0582	0.3985	0.984612	0.3494	0.9998	0.0573	0.9972	0.958822
21	40588819	rs4818005	G	A	4	0.02904	0.02904	1.0216	1.0216	0.5921	0	0.4209	1.0256	0.0107	0.01845	0.999153	0.3397	1.0177	0.0358	0.6228	0.998415	0.4557	1.0076	0.0409	0.8534	0.995767	0.3932	0.9505	0.0562	0.366	0.994043
6	41901763	rs3218116	C	T	4	0.03073	0.05585	1.0252	1.0475	0.1954	36.13	0.7481	1.0155	0.0124	0.214	0.975211	0.8251	1.0917	0.0449	0.0504	0.970989	0.7211	1.0701	0.0469	0.1481	0.965787	0.9222	1.1549	0.1039	0.1657	0.962851
12	56474480	rs4759229	A	G	4	0.03105	0.3111	0.9778	0.9811	0.242	28.34	0.343	0.9756	0.0113	0.02834	0.981585	0.2764	0.9911	0.0376	0.813	0.99834	0.2307	1.0537	0.0492	0.2872	0.958679	0.3589	0.9064	0.058	0.09016	0.994001
2	200936399	rs3115418	T	C	4	0.03217	0.03217	1.0211	1.0211	0.5402	0	0.5459	1.0151	0.0107	0.1581	0.995925	0.397	1.0667	0.0342	0.05901	0.995833	0.4155	1.0367	0.0411	0.3795	0.997269	0.4783	1.0379	0.0553	0.5007	0.969978
2	417167	rs62106258	T	C	2	0.03398	0.03398	1.0521	1.0521	0.4706	0	0.9516	1.0475	0.0247	0.0604	0.985929	0.9612	1.1265	0.0977	0.2227	0.823067	0.9938	NA	NA	NA	0.533926	0.9819	NA	NA	NA	0.613685
1	73824909	rs10789369	A	G	4	0.03505	0.05574	1.0213	1.0221	0.3725	4.05	0.3924	1.018	0.0109	0.1001	0.998575	0.5232	1.0753	0.0338	0.03192	0.999137	0.2355	1.0121	0.0482	0.8039	0.988987	0.3209	0.9733	0.0584	0.6424	0.994005
12	75263193	rs7134009	T	C	4	0.03552	0.03552	1.0229	1.0229	0.9781	0	0.7065	1.0222	0.0117	0.06026	0.991163	0.6876	1.0367	0.0368	0.3262	0.989743	0.8688	1.0203	0.0604	0.7389	0.989267	0.4027	1.009	0.0562	0.8738	0.967119
3	181409057	rs7631379	T	C	4	0.0364	0.06784	0.9752	0.9751	0.3684	4.91	0.7936	0.9755	0.0132	0.05952	0.983767	0.8189	1.0297	0.0443	0.5089	0.976474	0.7858	0.9152	0.0503	0.07838	0.973892	0.385	0.9626	0.0561	0.4969	0.965651
3	85460131	rs1549979	C	T	4	0.03643	0.03643	1.0213	1.0213	0.5406	0	0.3941	1.0196	0.0109	0.07409	0.995461	0.4027	0.9985	0.0349	0.9653	0.997722	0.2084	1.0826	0.0491	0.1058	0.996753	0.7956	1.0601	0.0675	0.3876	0.997162
10	56698174	rs1733760	T	C	4	0.03709	0.07136	0.9799	0.9723	0.2905	19.86	0.487	0.9864	0.0106	0.1974	0.997115	0.5646	0.9498	0.0342	0.1322	0.990801	0.6541	0.9154	0.0434	0.04154	0.990504	0.7595	0.9956	0.0645	0.9455	0.972502
1	174104743	rs2901785	G	A	4	0.03886	0.03886	1.0204	1.0204	0.8449	0	0.5411	1.0211	0.0107	0.05024	0.991285	0.5511	1.0205	0.0339	0.5506	0.984888	0.42	0.9921	0.041	0.8473	0.997361	0.3755	1.0553	0.0573	0.3475	0.971679
15	67476952	rs2289791	G	T	4	0.0394	0.2863	1.0237	1.026	0.1316	46.62	0.7446	1.0228	0.0126	0.07271	0.931498	0.684	1.0683	0.037	0.0745	0.957618	0.5251	0.9512	0.0427	0.2408	0.90655	0.8472	1.121	0.0788	0.1475	0.934026
9	128073097	rs1759433	G	A	4	0.03985	0.1028	0.9795	0.9692	0.2094	33.81	0.5424	0.9848	0.011	0.1628	0.940764	0.5175	0.9664	0.0345	0.3214	0.956157	0.4487	0.9732	0.0421	0.5183	0.940329	0.2092	0.8512	0.0692	0.01992	0.923006
8	115374642	rs290601	C	T	4	0.04106	0.5167	0.9783	0.9878	0.22	32.04	0.7224	0.9719	0.0119	0.01658	0.991206	0.5797	1.0058	0.034	0.8651	0.995682	0.3223	0.966	0.0439	0.4303	0.987951	0.7377	1.0975	0.0627	0.138	0.968145
9	23831658	rs10966092	T	C	4	0.04106	0.04106	1.0232	1.0232	0.8002	0	0.7327	1.0203	0.012	0.09449	0.992023	0.7899	1.0236	0.0415	0.575	0.990267	0.8526	1.0597	0.0588	0.3242	0.975682	0.8812	1.092	0.0845	0.2979	0.983551
11	64485193	rs61884449	C	T	4	0.04149	0.04149	0.9706	0.9706	0.6947	0	0.8584	0.9646	0.0162	0.02619	0.885914	0.8829	0.9654	0.0532	0.5089	0.968301	0.8163	1.0209	0.0542	0.702	0.936565	0.8451	1.0205	0.0773	0.7932	0.949156
2	32808804	rs2710634	T	C	4	0.04277	0.1674	1.02	1.0178	0.3453	9.56	0.4859	1.0239	0.0107	0.02738	0.978383	0.4848	0.9879	0.0342	0.722	0.979516	0.6794	1.0556	0.0438	0.2168	0.964523	0.5963	0.949	0.0553	0.3441	1
16	17570220	rs9922607	C	T	4	0.04444	0.0859	1.0251	1.0319	0.3312	12.29	0.7956	1.0185	0.0132	0.1661	0.991196	0.8016	1.0464	0.0429	0.2903	0.986471	0.9516	1.0409	0.0983	0.6831	0.941155	0.8058	1.1571	0.0708	0.03946	0.97474
8	59814666	rs13261666	G	T	4	0.04516	0.3005	1.0196	1.0246	0.0852	54.66	0.472	1.0197	0.0106	0.06625	0.996451	0.5668	0.9629	0.0336	0.261	0.996093	0.4539	1.0517	0.0413	0.2225	0.99268	0.3612	1.1276	0.0567	0.03418	0.989449
11	111979741	rs76460663	C	G	3	0.04679	0.04679	1.0596	1.0596	0.5828	0	0.9594	1.051	0.0302	0.09922	0.799831	0.9744	1.1654	0.1169	0.1902	0.856843	0.9887	NA	NA	NA	0.584112	0.9879	1.2654	0.3025	0.4366	0.708878
18	5872472	rs34342129	T	C	4	0.04728	0.1967	1.0196	1.0207	0.2934	19.34	0.4914	1.0182	0.0106	0.08775	0.998993	0.546	1.0619	0.0341	0.07835	0.997018	0.8336	0.9412	0.0539	0.2606	0.996919	0.5665	1.0356	0.0558	0.5305	0.980071
3	161761866	rs9850597	G	A	4	0.0473	0.1743	1.0239	1.0257	0.2503	26.92	0.1905	1.0219	0.0135	0.1086	0.998346	0.3182	1.002	0.0363	0.9564	0.995436	0.4137	1.0993	0.0418	0.02352	0.998541	0.1887	0.9608	0.0694	0.5646	0.98237
3	59966156	rs7640107	C	T	4	0.04738	0.04738	1.0197	1.0197	0.5146	0	0.5633	1.015	0.0107	0.1663	0.991232	0.6805	1.02	0.0357	0.5802	0.994506	0.4498	1.0792	0.0405	0.05987	0.996784	0.8029	1.0465	0.0689	0.5096	0.967301
16	75766873	rs117657830	A	G	3	0.04738	0.04738	1.0494	1.0494	0.7257	0	0.9535	1.0552	0.0253	0.03353	0.992774	0.9659	0.9869	0.0938	0.888	0.970564	0.9952	NA	NA	NA	0.712605	0.9867	0.951	0.2422	0.8357	0.966123
5	79308315	rs2028269	G	A	4	0.04748	0.06621	0.9806	0.9806	0.3814	2.19	0.6014	0.9807	0.0108	0.07158	0.999378	0.5986	0.9776	0.0349	0.5158	0.989372	0.7398	0.9326	0.046	0.129	0.999776	0.4838	1.0566	0.0546	0.3139	0.986179
11	121634334	rs1944689	G	T	4	0.04758	0.04758	0.9769	0.9769	0.825	0	0.2205	0.9765	0.0129	0.06538	0.982503	0.2364	0.9686	0.04	0.4252	0.981524	0.0965	0.947	0.0678	0.4224	0.977573	0.5405	1.0216	0.0557	0.7011	0.950431
2	147825689	rs16826827	T	C	4	0.04768	0.04768	1.0295	1.0295	0.8187	0	0.8788	1.0278	0.0163	0.0918	1	0.8716	1.0746	0.0512	0.1596	1	0.8352	1.0117	0.0562	0.8362	1	0.8442	1.0031	0.075	0.9675	1
16	69576894	rs9302604	A	G	4	0.04811	0.04811	0.9806	0.9806	0.7165	0	0.5637	0.9776	0.0108	0.03557	0.980213	0.5027	0.9945	0.0338	0.8707	1	0.2266	1.0292	0.049	0.5566	0.954542	0.3848	0.9611	0.0568	0.4842	1
16	50945156	rs12918191	A	G	4	0.04879	0.04879	1.023	1.023	0.6904	0	0.7503	1.0265	0.0124	0.03508	0.966004	0.8004	1.01	0.0426	0.816	0.974914	0.8347	0.9644	0.0556	0.5138	0.988176	0.9091	1.0658	0.0985	0.5177	0.937331
20	62406886	rs3810496	T	C	4	0.04907	0.4132	0.9775	0.9764	0.0346	65.25	0.3897	0.9823	0.013	0.1708	0.708111	0.3546	0.9005	0.0357	0.003296	0.970914	0.5386	0.985	0.0456	0.7408	0.843378	0.4886	1.0796	0.0557	0.1695	0.950634
1	91189731	rs1008078	C	T	4	0.051	0.051	0.9807	0.9807	0.4607	0	0.6034	0.9827	0.0109	0.1074	0.995144	0.5704	0.9378	0.0341	0.05967	0.995361	0.6014	1.0192	0.0424	0.6534	0.957815	0.8594	0.9781	0.079	0.7795	0.981681
10	115378364	rs10885480	T	C	4	0.05173	0.05173	1.0213	1.0213	0.9594	0	0.7227	1.0225	0.0119	0.06141	0.993565	0.7127	1.0269	0.0374	0.4781	0.992077	0.6188	1.0097	0.0422	0.8186	0.986756	0.8699	0.9847	0.0818	0.8503	0.971991
16	72230694	rs9936784	T	G	4	0.05191	0.3806	0.9811	0.9818	0.1516	43.31	0.4585	0.9822	0.0107	0.093	0.990198	0.545	0.9248	0.0338	0.02063	0.985794	0.6221	1.037	0.0423	0.3903	0.982826	0.281	1.0257	0.0624	0.6848	0.969334
5	50821338	rs986714	A	T	4	0.052	0.052	1.0191	1.0191	0.5753	0	0.5506	1.0177	0.0106	0.0993	0.995468	0.5678	1.0288	0.0342	0.4065	0.986657	0.701	1.0641	0.0448	0.165	0.995292	0.4508	0.9651	0.0555	0.522	0.977163
1	33795572	rs10914684	G	A	4	0.05263	0.05263	1.0208	1.0208	0.5335	0	0.6776	1.0212	0.0115	0.06799	0.983528	0.6617	1.0472	0.0359	0.198	0.98934	0.8027	0.9539	0.0527	0.3703	0.970823	0.8897	1.0367	0.088	0.6823	0.976742
6	69470709	rs10945141	G	A	4	0.05278	0.05278	0.9791	0.9791	0.7405	0	0.7296	0.9774	0.012	0.05743	0.979922	0.6847	1.0065	0.0365	0.8584	0.980221	0.3529	0.9512	0.0436	0.2505	0.962382	0.7887	1.0111	0.0686	0.8721	0.949348
10	125680419	rs9423279	C	G	4	0.05467	0.05467	1.0216	1.0216	0.9085	0	0.3553	1.0184	0.0121	0.1329	0.834662	0.3852	1.0322	0.0363	0.3824	0.899087	0.1517	1.0409	0.0628	0.5235	0.793429	0.7103	1.0583	0.0634	0.3712	0.865201
2	264621	rs114976176	A	C	4	0.05918	0.05918	1.0213	1.0213	0.6355	0	0.6796	1.0249	0.0121	0.04221	0.873281	0.7359	1.0082	0.0411	0.8432	0.87133	0.7466	1.0243	0.0507	0.636	0.865765	0.7709	0.9364	0.0704	0.3504	0.847175
8	10763655	rs4326350	C	G	4	0.06191	0.06191	1.0187	1.0187	0.4598	0	0.5068	1.0199	0.0106	0.06382	0.993886	0.6354	0.9811	0.0346	0.581	0.994859	0.9483	1.1204	0.0896	0.2049	0.989517	0.3928	1.0492	0.0573	0.4014	0.98021
7	88442568	rs4727189	T	C	4	0.06282	0.0936	0.9811	0.9755	0.316	15.17	0.6548	0.9879	0.0112	0.2742	0.994633	0.5797	0.9348	0.0348	0.0526	0.979124	0.2506	0.933	0.0483	0.1508	0.964954	0.5188	1.0019	0.0554	0.972	0.970316
3	173072584	rs1187820	C	T	4	0.06368	0.06368	1.0186	1.0186	0.4264	0	0.5544	1.0145	0.0108	0.1859	0.961648	0.5654	1.0112	0.0355	0.7531	0.932877	0.6975	1.0562	0.046	0.2348	0.949651	0.6838	1.1088	0.0603	0.08665	0.940565
3	52886605	rs2276825	T	C	4	0.06467	0.6945	0.9796	0.9862	0.0065	75.54	0.7527	0.9799	0.0124	0.1017	0.985318	0.6417	0.9978	0.0351	0.9508	0.987046	0.6989	0.8804	0.0444	0.004103	0.964708	0.774	1.1567	0.0667	0.0292	0.980806
10	104120522	rs11191269	C	G	4	0.0651	0.0651	0.9773	0.9773	0.68	0	0.8125	0.9734	0.0136	0.04785	0.988859	0.8093	1.0073	0.0434	0.8662	0.988619	0.7621	1.0074	0.0488	0.8804	0.969183	0.9201	0.9052	0.1032	0.3346	0.974685
10	103186838	rs7901883	G	A	4	0.06531	0.06531	1.0211	1.0211	0.5298	0	0.7667	1.0294	0.0127	0.02284	0.96803	0.6834	0.9984	0.0366	0.964	0.982413	0.3406	0.9911	0.0432	0.8364	0.989424	0.4402	0.9674	0.0554	0.5492	0.975247
16	72574550	rs62052916	A	T	4	0.06628	0.06628	1.0366	1.0366	0.4472	0	0.9354	1.0218	0.0216	0.3165	0.991631	0.925	1.1172	0.0651	0.08892	0.986152	0.9101	1.0861	0.0734	0.2603	0.991785	0.9656	1.1542	0.1537	0.3509	0.963033
4	136406155	rs71602617	C	T	4	0.06665	0.1384	1.0215	1.0369	0.1441	44.56	0.7807	1.0129	0.0128	0.3156	0.997645	0.7454	1.0337	0.0386	0.3907	0.996993	0.692	1.124	0.0442	0.008099	0.995302	0.8873	0.9828	0.0864	0.841	0.990918
13	80191873	rs9545155	T	C	4	0.07008	0.07008	1.0179	1.0179	0.9512	0	0.5192	1.0171	0.0106	0.1117	0.997498	0.6307	1.0258	0.0349	0.4662	0.992064	0.6794	1.0318	0.0446	0.4832	0.965071	0.8401	0.9848	0.0742	0.8363	0.994025
8	52569449	rs7836565	C	T	4	0.07017	0.07017	1.0195	1.0195	0.8821	0	0.2822	1.0183	0.0118	0.1238	0.990083	0.3094	1.0177	0.0367	0.6325	0.99882	0.3725	1.0511	0.0429	0.2451	0.992498	0.4395	0.9983	0.0555	0.9758	0.995379
16	87443734	rs1050847	C	T	4	0.07157	0.5063	1.0195	1.0112	0.3185	14.71	0.451	1.027	0.0115	0.02094	0.858147	0.6476	0.9736	0.0348	0.4417	0.992743	0.9618	0.9153	0.1006	0.3789	0.936082	0.8061	0.9877	0.0691	0.8573	1
5	87685500	rs6452785	C	T	4	0.07284	0.07284	1.0176	1.0176	0.9285	0	0.5151	1.0192	0.0106	0.07207	1	0.4866	1.0085	0.0336	0.8005	1	0.5977	1.023	0.0418	0.5853	1	0.2471	0.9809	0.0624	0.7571	1
3	59434420	rs1910236	G	A	4	0.07641	0.07641	0.9814	0.9814	0.7146	0	0.5561	0.9823	0.0114	0.1168	0.883168	0.4374	0.9583	0.0362	0.2398	0.894844	0.1259	0.9743	0.0618	0.6732	0.994946	0.1921	1.0523	0.0732	0.4858	0.861598
3	74954560	rs4543050	A	T	4	0.0771	0.1945	0.9775	0.9637	0.1818	38.36	0.1838	0.983	0.0138	0.2132	0.98156	0.128	0.8836	0.0523	0.01789	0.95675	0.1996	1.0135	0.0522	0.7973	0.974336	0.0569	0.8959	0.1242	0.3763	0.921815
14	98597552	rs1381287	C	T	4	0.07719	0.07719	0.9829	0.9829	0.8131	0	0.5238	0.9862	0.0107	0.1945	0.978715	0.5177	0.9561	0.034	0.1876	0.978945	0.6312	0.9862	0.0428	0.7452	0.979412	0.6127	0.9591	0.0569	0.4622	0.978323
10	11133823	rs1291821	A	G	4	0.07987	0.07987	0.9827	0.9827	0.4441	0	0.4634	0.9888	0.0107	0.2929	0.989926	0.357	0.9426	0.0357	0.09768	0.979981	0.1896	0.9351	0.0536	0.2106	0.944138	0.1408	0.956	0.0786	0.5673	0.98007
8	27425349	rs11783093	C	T	4	0.08035	0.377	1.025	1.049	0.0591	59.69	0.8362	1.0172	0.0147	0.2472	0.950288	0.8941	1.1662	0.0561	0.006101	0.984202	0.9886	0.8	0.1829	0.2223	0.949806	0.9573	1.054	0.134	0.6945	0.980236
2	60477052	rs359247	A	T	4	0.08036	0.08036	0.9821	0.9821	0.6168	0	0.3621	0.9786	0.0111	0.05093	0.994392	0.3056	0.9809	0.0369	0.6011	0.989653	0.1807	1.0398	0.0531	0.4627	0.985477	0.1611	1.0372	0.0749	0.6259	0.991597
4	28027176	rs12642744	G	T	4	0.08057	0.576	1.0204	1.0209	0.1241	47.88	0.2568	1.0193	0.0121	0.113	0.999514	0.1682	1.045	0.0446	0.3244	0.998399	0.0147	0.7204	0.1634	0.04482	0.999682	0.0641	1.1337	0.1096	0.2524	0.993766
2	58171220	rs1518393	A	C	4	0.08151	0.08151	0.9827	0.9827	0.5854	0	0.3943	0.9773	0.0109	0.03536	0.989126	0.4093	0.9997	0.0348	0.9936	0.988541	0.3613	1.0273	0.0429	0.5293	0.975538	0.164	1.0285	0.075	0.7075	0.97235
3	55988394	rs73831818	A	G	4	0.08338	0.1756	0.9681	0.972	0.3461	9.41	0.9452	0.9465	0.0232	0.01789	0.997518	0.8563	0.9915	0.0482	0.86	0.996367	0.7834	1.0071	0.0506	0.8889	0.998139	0.8482	1.0625	0.0757	0.4233	0.996282
9	81444104	rs1930371	C	T	4	0.08659	0.08659	1.0192	1.0192	0.6039	0	0.7562	1.0139	0.0123	0.2641	0.998029	0.7259	1.0657	0.0379	0.09338	0.987398	0.6786	1.0381	0.0444	0.3992	0.993829	0.3257	0.9994	0.058	0.9918	0.993428
2	137571174	rs34399632	A	G	4	0.08734	0.08734	0.9788	0.9788	0.9166	0	0.7909	0.9769	0.013	0.07083	0.996081	0.8866	1.0027	0.0527	0.9585	0.992383	0.9853	1.0648	0.1597	0.6945	0.992501	0.94	0.9761	0.1151	0.8335	0.990402
17	7803118	rs28441558	T	C	3	0.09124	0.09124	1.0393	1.0393	0.958	0	0.9459	1.0412	0.0237	0.08887	0.9822	0.9719	1.0116	0.1041	0.9116	0.96578	0.9815	NA	NA	NA	0.635194	0.9621	1.0226	0.145	0.8775	0.936787
4	143510148	rs1116690	A	G	4	0.0918	0.9863	0.9816	0.9996	0.1554	42.68	0.2616	0.9727	0.0121	0.02208	0.999327	0.2687	1.012	0.038	0.7533	0.998481	0.201	1.087	0.0509	0.101	0.998155	0.5552	0.9865	0.056	0.8085	0.971382
9	134907263	rs7026534	T	G	4	0.09245	0.9799	1.0179	1.0006	0.0665	58.19	0.2958	1.024	0.0117	0.04268	0.988965	0.352	1.0536	0.0354	0.1396	0.997914	0.4148	0.9576	0.0414	0.2948	0.994365	0.5018	0.9156	0.0544	0.1049	0.977134
7	133840652	rs1561112	T	C	4	0.09248	0.09248	1.0169	1.0169	0.5868	0	0.5824	1.0145	0.0108	0.1808	1	0.5721	1.0016	0.0345	0.9639	1	0.7779	1.0796	0.0495	0.1215	1	0.658	1.0456	0.0581	0.4431	1
5	161018271	rs11956866	T	G	4	0.09312	0.6755	1.0165	1.0086	0.1552	42.73	0.4345	1.0213	0.0107	0.04924	0.992815	0.4902	0.9491	0.0341	0.1249	0.992354	0.4209	1.0579	0.0416	0.1761	0.993256	0.6723	1.0004	0.0581	0.9944	0.988431
2	59022210	rs17616642	A	G	4	0.09447	0.09447	1.0194	1.0194	0.7668	0	0.7544	1.0152	0.0124	0.221	0.987857	0.7961	1.0638	0.0425	0.1454	0.98448	0.8	1.0251	0.0514	0.6298	0.982827	0.8919	1.0302	0.0903	0.7421	0.979307
2	172521827	rs7600835	G	A	4	0.09595	0.09595	1.0172	1.0172	0.4418	0	0.659	1.0201	0.0112	0.07489	1	0.6742	1.0254	0.0356	0.4805	1	0.7777	0.9414	0.0487	0.2144	1	0.5981	1.0296	0.056	0.6019	1
3	114147927	rs9288999	G	A	4	0.09678	0.4272	0.9822	0.9874	0.2842	20.99	0.2671	0.9769	0.0121	0.05303	0.99354	0.4239	0.9889	0.0342	0.7448	0.993299	0.4567	0.9794	0.0412	0.614	0.992823	0.6158	1.0934	0.0569	0.1166	0.975104
4	68017710	rs112725451	C	T	4	0.09923	0.09923	0.979	0.979	0.438	0	0.8159	0.9747	0.0139	0.06532	0.965133	0.855	0.9772	0.0489	0.6375	0.974746	0.8965	1.0936	0.0685	0.1915	0.992932	0.786	0.9787	0.0668	0.7473	0.979268
16	18050926	rs9941217	C	G	4	0.1017	0.1306	1.0172	1.0183	0.3738	3.78	0.6582	1.0129	0.0112	0.2537	0.988705	0.6552	1.0784	0.0358	0.03512	0.987455	0.9156	0.9854	0.0738	0.8422	0.973792	0.4171	0.9972	0.0559	0.9593	0.962287
8	93190014	rs9987376	T	G	4	0.1019	0.1019	1.0164	1.0164	0.7811	0	0.4253	1.0162	0.0107	0.133	0.997565	0.3242	0.9922	0.036	0.8271	0.984352	0.173	1.0438	0.0543	0.4302	0.993861	0.357	1.0536	0.0572	0.3612	0.981981
8	27344719	rs11780471	G	A	3	0.1044	0.2393	1.0345	1.0866	0.1076	55.14	0.9353	1.0229	0.0217	0.2953	0.997101	0.9553	1.2295	0.0844	0.0144	0.998948	0.9945	NA	NA	NA	0.779788	0.9821	1.0252	0.2154	0.9079	0.900396
2	98275354	rs11692435	G	A	2	0.1047	0.1047	0.9646	0.9646	0.4998	0	0.9245	0.961	0.0229	0.08336	0.757892	0.9536	1.0249	0.0926	0.7908	0.75033	0.992	NA	NA	NA	0.388928	0.9743	NA	NA	NA	0.538609
9	20676454	rs7867822	A	G	4	0.1064	0.1064	1.0169	1.0169	0.5641	0	0.3239	1.0177	0.0114	0.1226	0.993415	0.2702	0.9797	0.0378	0.5868	0.991577	0.4172	1.0597	0.0412	0.1594	0.989687	0.434	1.003	0.0553	0.9565	0.978591
1	154206358	rs12027999	T	C	4	0.1077	0.4477	1.0243	1.0203	0.2132	33.18	0.8856	1.0251	0.0167	0.137	0.9982	0.9172	1.0246	0.0609	0.6901	0.999056	0.5978	1.0436	0.0414	0.3029	0.999675	0.9656	0.7489	0.1513	0.05609	0.998342
13	81191176	rs1772572	C	A	4	0.1135	0.1135	1.0168	1.0168	0.7967	0	0.681	1.0127	0.0114	0.2657	0.999546	0.7425	1.0352	0.0391	0.3771	0.990864	0.8163	1.0321	0.0526	0.548	0.97579	0.6169	1.0618	0.0558	0.2827	0.989657
15	47935843	rs1435741	G	A	4	0.1165	0.1165	0.9847	0.9847	0.6438	0	0.5676	0.9832	0.0107	0.1141	0.994692	0.5438	0.9654	0.0336	0.2949	0.997257	0.5239	1.0215	0.0409	0.6034	0.991929	0.8567	1.0403	0.0779	0.6121	0.980306
1	237852083	rs876793	T	C	4	0.1173	0.803	1.0166	1.005	0.2418	28.38	0.6528	1.0221	0.0113	0.05287	0.973329	0.6694	1.0153	0.0368	0.6795	0.945237	0.7953	0.9587	0.0507	0.4056	0.996666	0.8805	0.8846	0.0859	0.1535	0.903804
11	122023187	rs1834306	A	G	4	0.119	0.119	1.0156	1.0156	0.5969	0	0.4258	1.0105	0.0109	0.3371	0.966646	0.5574	1.0549	0.0348	0.1243	0.959131	0.4649	1.0439	0.0422	0.3088	0.940377	0.634	1.0019	0.0575	0.9733	0.948195
10	8803551	rs10905461	T	C	4	0.1201	0.1201	1.017	1.017	0.4006	0	0.2593	1.0228	0.0121	0.06232	0.995882	0.4065	1.0251	0.0345	0.4718	0.990584	0.7106	0.9698	0.045	0.4957	0.991262	0.6313	0.9469	0.0573	0.341	0.968666
7	114940159	rs6968380	G	A	4	0.1224	0.1224	1.0162	1.0162	0.5418	0	0.3181	1.0203	0.0115	0.07936	0.981828	0.3854	1.0165	0.0352	0.6408	0.970409	0.4966	1.0016	0.0415	0.9697	0.973948	0.279	0.9318	0.0628	0.2604	0.958609
16	5811367	rs11076962	T	C	4	0.1238	0.1466	0.9836	0.9666	0.1271	47.38	0.7224	0.9917	0.0119	0.4843	0.990154	0.6529	0.9871	0.0354	0.714	0.98581	0.4631	0.8982	0.0415	0.009725	0.985597	0.8482	0.9352	0.0773	0.3861	0.97047
4	140886963	rs13109980	G	A	4	0.1284	0.1284	1.0162	1.0162	0.7735	0	0.6778	1.0116	0.0114	0.3091	0.991406	0.7854	1.0407	0.0411	0.3319	0.984909	0.696	1.0459	0.045	0.3178	0.988781	0.8271	1.0502	0.0717	0.4944	0.965795
13	59265043	rs9538162	T	C	4	0.1298	0.1298	0.985	0.985	0.9638	0	0.5954	0.9831	0.0108	0.1159	0.995712	0.5937	0.9939	0.0344	0.8589	0.99369	0.24	1.0049	0.0473	0.917	0.99519	0.7797	0.9866	0.0665	0.839	0.993661
5	173288534	rs359431	C	T	4	0.133	0.217	1.0148	1.0144	0.3646	5.69	0.437	1.0157	0.0107	0.145	1	0.5227	1.0539	0.034	0.1225	1	0.5801	0.9629	0.0409	0.3545	1	0.3455	0.9838	0.0576	0.7762	1
1	236872829	rs12563365	G	A	4	0.1364	0.1364	0.9855	0.9855	0.7724	0	0.4523	0.985	0.0107	0.1565	0.997229	0.5496	0.9675	0.0335	0.3238	0.991885	0.5464	1.0231	0.0416	0.5823	0.983386	0.8427	0.9808	0.0743	0.7942	0.98371
5	80263865	rs6874731	T	G	4	0.139	0.7351	0.9855	0.9943	0.2847	20.91	0.5188	0.9802	0.0106	0.05955	1	0.6354	0.9987	0.035	0.9699	1	0.8826	1.1032	0.0645	0.1277	1	0.6369	1.0185	0.0573	0.7485	1
5	107365642	rs17165769	A	G	4	0.1419	0.1419	0.9856	0.9856	0.742	0	0.5973	0.9861	0.0108	0.1933	0.998306	0.5444	0.9902	0.034	0.7731	0.99711	0.6091	0.9539	0.0416	0.2568	0.999122	0.8508	1.0473	0.0779	0.5529	0.991722
6	26571629	rs6932350	T	A	4	0.1421	0.5432	0.9854	0.9909	0.3135	15.66	0.5608	0.9801	0.0109	0.06389	0.962202	0.5667	0.982	0.0347	0.601	0.951947	0.3749	1.0568	0.0431	0.1995	0.963005	0.8575	1.05	0.0777	0.5302	0.961403
6	101329173	rs12530388	A	C	4	0.1427	0.847	1.0145	1.0039	0.1748	39.51	0.4901	1.0207	0.0107	0.05596	0.977066	0.409	0.9419	0.035	0.08689	0.970474	0.2952	1.0166	0.0457	0.718	0.970297	0.5205	1.0353	0.0558	0.5343	0.979337
17	7795972	rs11078713	A	G	4	0.1435	0.642	1.0149	0.9863	0.0697	57.56	0.5783	1.0228	0.0108	0.03703	0.98951	0.4005	0.9766	0.0348	0.4961	0.946927	0.067	1.0258	0.0811	0.7532	0.917726	0.2627	0.8773	0.0632	0.03836	0.93009
9	86707289	rs2378662	G	A	4	0.1438	0.1438	0.9857	0.9857	0.7509	0	0.4533	0.9826	0.0107	0.1011	0.992238	0.3732	0.9926	0.0351	0.8331	0.987574	0.4699	1.0021	0.0412	0.9598	0.988825	0.1417	1.0638	0.0794	0.4361	0.956458
1	50603995	rs12022778	A	C	4	0.1446	0.1962	0.9827	0.9754	0.2526	26.54	0.8041	0.99	0.0134	0.4504	0.996073	0.7768	0.9573	0.0404	0.2794	0.99208	0.6638	0.916	0.043	0.04133	0.996378	0.777	1.0382	0.0663	0.5716	0.983114
7	115077394	rs112913817	A	G	2	0.1468	0.1468	0.9282	0.9282	0.5805	0	0.989	0.9207	0.0534	0.122	0.893723	0.9895	1.0248	0.1863	0.8954	0.807189	0.9978	NA	NA	NA	0.650546	0.9977	NA	NA	NA	0.870207
12	133380790	rs11611651	G	A	4	0.147	0.147	0.9731	0.9731	0.4412	0	0.9191	0.9839	0.0207	0.4314	0.895346	0.9407	0.8737	0.0713	0.0584	0.999117	0.8706	0.9614	0.0618	0.5237	0.947917	0.9786	0.9186	0.1945	0.6627	0.933866
6	92226609	rs17554906	G	C	4	0.1495	0.1495	0.9856	0.9856	0.996	0	0.5628	0.985	0.0108	0.161	0.976253	0.6332	0.9918	0.0353	0.8151	0.973571	0.8892	0.9932	0.0639	0.9148	0.981802	0.7588	0.9784	0.0643	0.7337	0.952533
20	29946968	rs6058782	C	T	4	0.1499	0.2283	0.9772	0.9753	0.3244	13.6	0.0957	0.9798	0.0182	0.2617	0.979384	0.1189	0.9419	0.0531	0.2596	0.980813	0.2549	1.0158	0.047	0.7389	0.977636	0.0606	0.8139	0.1208	0.08822	0.924756
12	121083279	rs1109480	G	A	4	0.152	0.152	1.0148	1.0148	0.5422	0	0.618	1.0206	0.0111	0.06457	0.976997	0.6832	0.9672	0.0372	0.3699	0.946452	0.7393	0.9935	0.0482	0.8929	0.922268	0.7989	1.0041	0.0693	0.9526	0.969197
4	137474783	rs7696257	G	A	4	0.1557	0.1748	0.9856	0.9711	0.1518	43.29	0.6343	0.9927	0.0112	0.5153	0.968012	0.6824	0.927	0.0363	0.03686	0.975223	0.5095	1.0037	0.0415	0.9296	0.96045	0.2547	0.9046	0.0633	0.113	0.965538
2	100672408	rs13392222	A	C	4	0.1575	0.1575	1.0212	1.0212	0.5476	0	0.8691	1.0146	0.0157	0.3552	0.999924	0.9239	1.0781	0.0642	0.2417	1	0.9893	0.936	0.1919	0.7303	0.954541	0.7937	1.0921	0.0661	0.1825	1
2	162101261	rs11678980	G	A	4	0.1597	0.3692	0.9852	0.9836	0.2482	27.29	0.5743	0.9861	0.0116	0.23	0.847614	0.4895	0.9684	0.0363	0.3756	0.850938	0.5608	1.0448	0.0454	0.3349	0.816507	0.7336	0.8913	0.0672	0.0866	0.844859
18	25253297	rs4476253	G	A	4	0.1606	0.3201	1.0158	1.0132	0.3622	6.17	0.7553	1.0237	0.0124	0.05961	0.981949	0.6981	1.0074	0.0374	0.8436	0.964166	0.6231	0.9688	0.0426	0.4567	0.964666	0.7788	0.9342	0.0679	0.3162	0.940151
15	36399479	rs1435672	T	C	4	0.1613	0.1613	0.9861	0.9861	0.6673	0	0.4398	0.9864	0.0107	0.1999	0.999816	0.3565	0.9877	0.0351	0.7248	0.999543	0.0475	0.8865	0.0921	0.191	0.993769	0.6638	1.0135	0.0577	0.8159	0.992765
11	92289734	rs586699	G	A	4	0.1637	0.1637	1.0138	1.0138	0.9447	0	0.4505	1.0113	0.0107	0.2926	0.997234	0.3749	1.0319	0.0349	0.3695	0.998265	0.2282	1.023	0.0482	0.6377	0.998106	0.5458	1.024	0.0554	0.6679	0.991538
9	137989785	rs10858334	C	G	2	0.1662	0.1662	1.0768	1.0768	0.9285	0	0.8847	NA	NA	NA	0.604007	0.895	1.0746	0.0582	0.2168	0.89542	0.9078	NA	NA	NA	0.636714	0.9457	1.0889	0.1353	0.5291	0.779383
8	27426077	rs1565735	T	A	4	0.172	0.3811	1.0165	1.0293	0.0299	66.51	0.7857	1.0106	0.0132	0.4261	0.954941	0.8099	1.1345	0.0441	0.004229	0.982098	0.7671	0.9441	0.0484	0.2343	0.971277	0.6167	1.045	0.0576	0.4446	0.956758
6	111658371	rs118202	G	T	4	0.173	0.173	1.0164	1.0164	0.4032	0	0.187	1.0204	0.0136	0.1376	0.998727	0.2625	1.0143	0.0383	0.7103	0.996209	0.5428	0.9578	0.0408	0.2913	0.993967	0.5365	1.0641	0.054	0.2502	0.992429
17	16235462	rs11651955	G	A	4	0.177	0.177	1.0134	1.0134	0.911	0	0.4941	1.0153	0.0106	0.1527	0.997376	0.545	0.9947	0.0338	0.8753	0.997568	0.8782	1.0328	0.0629	0.6079	0.997371	0.7971	0.991	0.0675	0.8933	0.99622
13	55931424	rs3098272	A	C	4	0.1814	0.5998	1.0166	1.0096	0.3251	13.47	0.1998	1.0237	0.0133	0.07669	0.994906	0.1401	0.9432	0.0491	0.2342	0.990229	0.2164	1.0185	0.0495	0.7112	0.998992	0.0731	0.922	0.1052	0.4402	0.944593
6	108994161	rs3800227	A	G	4	0.1817	0.1817	0.9855	0.9855	0.7056	0	0.2597	0.9845	0.0121	0.1971	0.993242	0.3384	0.9745	0.0358	0.4702	0.989385	0.2895	1.0327	0.045	0.4752	0.979867	0.7229	0.9575	0.0624	0.4865	0.975579
2	22582968	rs61533748	T	C	4	0.1842	0.1842	0.9866	0.9866	0.9682	0	0.6268	0.9871	0.0111	0.2454	0.970795	0.6124	0.9791	0.0353	0.55	0.970673	0.3699	0.9975	0.0425	0.953	0.994009	0.877	0.9567	0.0824	0.5908	0.967354
2	182027603	rs6750529	C	T	4	0.1863	0.2836	0.9852	0.9848	0.3548	7.67	0.2506	0.986	0.0123	0.2501	0.991935	0.1994	0.9352	0.0426	0.1157	0.98991	0.206	1.0525	0.0504	0.3099	0.995475	0.3005	0.9747	0.0608	0.6736	0.977927
17	50193197	rs75919030	T	C	4	0.1889	0.253	1.0145	1.0214	0.2581	25.59	0.731	1.0096	0.012	0.4246	0.986245	0.6644	1.0107	0.0363	0.7696	0.973466	0.7364	1.1142	0.0482	0.0248	0.968187	0.7883	0.9952	0.0698	0.9451	0.89867
10	36634124	rs2796793	G	A	4	0.1928	0.5293	0.9874	0.9872	0.158	42.25	0.5514	0.9862	0.0106	0.1925	0.99469	0.5055	1.0262	0.0337	0.4418	0.995858	0.6536	1.0058	0.0426	0.8927	0.997494	0.6622	0.8825	0.0585	0.03253	0.965582
2	29513404	rs72790288	G	A	2	0.2009	0.2009	1.0437	1.0437	0.5698	0	0.9716	1.0492	0.0347	0.1669	0.852934	0.9815	0.9743	0.1256	0.8357	0.978863	0.9983	NA	NA	NA	0.884642	0.9903	NA	NA	NA	0.760949
3	83241365	rs12633090	G	C	4	0.2014	0.5964	1.0163	1.0109	0.2585	25.51	0.8167	1.022	0.014	0.12	0.965092	0.8378	1.0079	0.0471	0.8678	0.954254	0.5897	0.9475	0.0425	0.2036	0.950829	0.827	1.1022	0.0768	0.2053	0.932649
12	16748721	rs11057005	A	G	4	0.2109	0.398	1.0125	1.0191	0.1493	43.69	0.5687	1.0086	0.0108	0.4282	0.984085	0.6095	1.0897	0.0355	0.01547	0.968042	0.6678	0.973	0.0435	0.5286	0.982943	0.8328	0.9914	0.075	0.9085	0.955394
1	76689019	rs10873871	A	G	4	0.2115	0.2115	0.9844	0.9844	0.4069	0	0.7977	0.985	0.0132	0.2526	0.986129	0.8776	0.9727	0.0518	0.5939	0.985821	0.9474	1.1008	0.0936	0.3052	0.980341	0.9209	0.8721	0.1016	0.1782	0.98304
9	134334588	rs34553878	A	G	4	0.212	0.212	0.9804	0.9804	0.8811	0	0.8869	0.9828	0.0167	0.301	1	0.9145	0.9439	0.0601	0.3366	1	0.9878	1.0708	0.1831	0.7086	1	0.9431	0.9666	0.1186	0.7746	1
20	25195509	rs6050446	A	G	2	0.2152	0.2152	0.9623	0.9623	0.7618	0	0.0343	0.9633	0.0312	0.2309	0.877726	0.009	NA	NA	NA	0.988573	0.0015	NA	NA	NA	0.728742	0.0112	0.884	0.2817	0.6616	0.848095
18	72535282	rs11872397	G	A	4	0.217	0.7056	1.0151	0.9873	0.0825	55.14	0.7656	1.0226	0.013	0.08481	0.932909	0.8243	1.0098	0.0456	0.8313	0.931192	0.9353	1.0053	0.0898	0.9535	0.859055	0.7247	0.8653	0.0634	0.02254	0.916965
1	8484823	rs301807	A	G	4	0.2179	0.4998	0.988	0.9839	0.1134	49.69	0.4509	0.9873	0.0106	0.2297	0.995666	0.4007	1.0463	0.0343	0.1876	1	0.186	0.9429	0.0531	0.2679	0.990756	0.311	0.9013	0.0594	0.08038	1
20	54462393	rs910912	T	C	4	0.2248	0.2248	1.0134	1.0134	0.4688	0	0.2622	1.0181	0.0121	0.1374	0.999955	0.2534	0.9565	0.0388	0.2514	1	0.4839	1.0298	0.0417	0.4804	0.983723	0.2222	1.0032	0.0656	0.9607	1
7	97707069	rs1799068	G	T	4	0.2271	0.2271	0.988	0.988	0.8261	0	0.6294	0.9923	0.011	0.4829	0.994569	0.6212	0.9697	0.0347	0.3747	0.990466	0.4549	0.9681	0.0408	0.4271	0.999494	0.4592	0.9636	0.0556	0.5045	0.976854
16	49766772	rs4785187	G	A	4	0.2315	0.2315	0.9853	0.9853	0.8844	0	0.7834	0.9842	0.014	0.2565	0.84588	0.6271	1.0067	0.0352	0.8495	0.954619	0.5884	0.9621	0.0456	0.3962	0.815059	0.8373	0.986	0.0748	0.8501	0.971017
6	28129789	rs1150668	T	G	4	0.2374	0.2374	1.0118	1.0118	0.5078	0	0.5784	1.0137	0.0108	0.2102	0.975201	0.5186	1.0354	0.0341	0.3085	0.978882	0.4519	0.972	0.0412	0.4908	0.973904	0.1565	0.943	0.0747	0.432	0.972211
10	106460460	rs9787523	T	C	4	0.2374	0.2374	1.0117	1.0117	0.7633	0	0.5678	1.0093	0.0107	0.386	0.988992	0.6159	1.0031	0.0351	0.9301	0.984397	0.3961	1.0544	0.0414	0.2007	0.986332	0.7975	1.0273	0.0674	0.69	0.990336
5	103929588	rs72780746	T	C	4	0.2387	0.2387	1.0157	1.0157	0.9042	0	0.8239	1.015	0.014	0.2876	0.995601	0.8615	1.0428	0.0492	0.3941	0.992738	0.9886	0.9569	0.1812	0.8079	0.983184	0.8306	0.9858	0.0727	0.8438	0.986537
10	118678712	rs4752018	C	A	4	0.2406	0.2406	0.9868	0.9868	0.616	0	0.7665	0.9901	0.0125	0.4271	0.992392	0.7327	0.9658	0.0386	0.3684	0.983933	0.715	0.9493	0.0447	0.2437	0.999136	0.7684	1.0404	0.065	0.543	0.969843
3	25725501	rs10446419	A	G	4	0.2407	0.2407	1.0147	1.0147	0.6998	0	0.7922	1.0185	0.0135	0.1747	0.935895	0.8028	0.9663	0.0438	0.4337	0.931186	0.8068	1.032	0.0541	0.5606	0.948609	0.9097	1.0075	0.0996	0.94	0.910263
3	131945722	rs9826984	G	A	4	0.2436	0.2436	1.0116	1.0116	0.6762	0	0.4513	1.0127	0.0107	0.236	0.985591	0.3776	1.013	0.0352	0.7127	0.981263	0.2309	1.031	0.0493	0.5361	0.980356	0.7594	0.9388	0.0639	0.3236	0.989008
6	52895230	rs160631	T	G	4	0.2478	0.2478	1.0128	1.0128	0.5852	0	0.2672	1.0163	0.012	0.1777	0.99991	0.2301	0.9889	0.04	0.7803	1	0.1579	0.9532	0.0561	0.3924	0.987822	0.4344	1.0453	0.0549	0.4195	1
14	80102233	rs34940743	A	G	4	0.2506	0.2506	0.9879	0.9879	0.7475	0	0.6618	0.9837	0.0113	0.1473	0.97546	0.6567	1.0188	0.0359	0.6034	0.979172	0.9387	1.0262	0.0846	0.7599	0.948507	0.9112	1.0256	0.0992	0.7989	0.887458
20	31175258	rs1555445	A	T	4	0.2605	0.5198	0.9877	1.0184	0.0598	59.54	0.6869	0.9754	0.0121	0.03966	0.894979	0.5062	1.0416	0.0336	0.224	0.968658	0.1145	1.1128	0.0627	0.08817	0.931654	0.47	1.0148	0.0573	0.7976	0.929329
8	64912021	rs3850736	C	G	4	0.2612	0.2612	1.0111	1.0111	0.4063	0	0.5221	1.0175	0.0107	0.1025	0.990441	0.4999	0.985	0.0341	0.6584	0.985971	0.2865	0.9888	0.0456	0.8047	0.986431	0.3102	0.9341	0.0602	0.257	0.962831
3	50192760	rs2526390	C	T	3	0.2634	0.3156	0.9865	0.9782	0.241	29.73	0.6755	0.9911	0.013	0.4917	0.751922	0.7503	0.9837	0.0403	0.6828	0.914397	0.9274	NA	NA	NA	0.629255	0.7143	0.8878	0.064	0.06286	0.889087
13	59871584	rs55786907	A	G	4	0.265	0.265	0.9857	0.9857	0.8884	0	0.8335	0.9865	0.0143	0.3395	0.989128	0.841	1.0091	0.0467	0.8466	0.973757	0.7017	0.9586	0.0459	0.3568	0.974973	0.8372	0.9782	0.0744	0.7669	0.951313
16	75620118	rs61537885	T	C	4	0.2703	0.2703	1.0203	1.0203	0.6523	0	0.9435	1.0355	0.023	0.1305	0.984193	0.7887	0.9765	0.0435	0.5844	0.891224	0.4078	1.0201	0.0459	0.6639	0.798631	0.9111	0.9763	0.0984	0.8076	0.948998
4	28822284	rs1389171	T	A	4	0.2709	0.2709	0.9872	0.9872	0.5917	0	0.7523	0.9909	0.0124	0.4596	0.979214	0.7948	0.9732	0.0422	0.5191	0.974021	0.9455	0.9938	0.0886	0.9439	0.98592	0.8583	0.8924	0.0775	0.142	0.985824
9	10981069	rs6474609	T	A	4	0.2738	0.2738	1.0117	1.0117	0.4898	0	0.503	1.0144	0.0114	0.2094	0.85971	0.6228	1.0022	0.0369	0.9526	0.870588	0.9064	1.0624	0.0716	0.3978	0.898787	0.4453	0.9359	0.0575	0.2492	0.90904
2	155682556	rs1445649	T	C	4	0.2745	0.2745	0.9894	0.9894	0.8215	0	0.4566	0.991	0.0107	0.3976	0.985153	0.5053	0.9727	0.0344	0.4206	0.985318	0.4496	1.0084	0.0414	0.8397	0.979223	0.695	0.9514	0.0592	0.3999	0.971861
9	8282399	rs7024924	T	C	4	0.276	0.276	0.9868	0.9868	0.8637	0	0.8252	0.9927	0.014	0.5988	0.996534	0.669	0.969	0.036	0.3818	0.995938	0.6352	0.9691	0.0426	0.4621	0.993595	0.642	0.9676	0.0561	0.5568	0.991427
5	165427280	rs3843905	C	T	4	0.2761	0.2761	1.0109	1.0109	0.5696	0	0.5954	1.0165	0.0109	0.1327	0.988617	0.6662	0.969	0.0357	0.3771	0.984687	0.6048	0.9861	0.0421	0.7396	0.969946	0.3461	1.014	0.0583	0.8115	0.962374
2	63416606	rs62180324	G	A	4	0.2812	0.2812	1.0133	1.0133	0.4188	0	0.7874	1.0153	0.013	0.2426	0.993215	0.8398	1.032	0.046	0.4932	0.988995	0.942	0.9734	0.0861	0.7542	0.984347	0.9309	0.8583	0.1065	0.1513	0.985294
2	60139524	rs1863161	G	A	4	0.2813	0.2813	0.9896	0.9896	0.8982	0	0.4395	0.9926	0.0106	0.4846	0.993851	0.38	0.9702	0.0347	0.383	0.993226	0.5162	0.9723	0.041	0.4936	0.994943	0.732	0.989	0.0613	0.8567	0.992026
13	66949370	rs9540731	C	T	4	0.2833	0.2833	1.0105	1.0105	0.9879	0	0.4932	1.0105	0.0106	0.3262	0.994189	0.6164	1.0193	0.0344	0.5789	0.992765	0.6897	1.0011	0.044	0.9802	0.991059	0.6155	1.0022	0.0556	0.9681	0.997083
13	38172867	rs17197663	G	A	4	0.2974	0.8123	1.016	1.0149	0.0211	69.12	0.8751	1.0232	0.016	0.1512	0.999822	0.9088	0.8768	0.0581	0.02365	0.994322	0.9766	1.2703	0.1328	0.07161	1	0.965	1.0957	0.1481	0.5371	0.998225
19	55879872	rs1126757	C	T	3	0.3	0.4281	1.0276	1.026	0.2655	24.59	0.5224	NA	NA	NA	0.517163	0.5229	1.0486	0.0339	0.1625	0.971419	0.2997	0.9633	0.049	0.4454	0.863087	0.8485	1.0905	0.0796	0.2763	0.915056
13	100546450	rs7333559	G	A	4	0.3161	0.3161	1.0125	1.0125	0.6468	0	0.2104	1.0172	0.0138	0.2141	0.896329	0.2539	1.0208	0.0395	0.6014	0.967954	0.1916	0.9753	0.059	0.6711	0.776441	0.5688	0.9548	0.056	0.4093	0.977561
3	64234307	rs221988	A	C	4	0.3166	0.3166	1.0104	1.0104	0.9448	0	0.6187	1.0109	0.0111	0.3266	0.978934	0.6965	0.9946	0.037	0.8844	0.977468	0.8871	1.0074	0.0641	0.9081	0.952693	0.4044	1.0351	0.0551	0.531	0.96647
17	30685935	rs2344976	T	C	4	0.3194	0.3194	0.99	0.99	0.6638	0	0.3929	0.9878	0.0109	0.2595	0.990858	0.4679	0.9869	0.0342	0.7005	0.994721	0.8674	1.0667	0.0604	0.2854	0.975615	0.3771	0.9937	0.0573	0.9118	0.955541
14	58653514	rs9323328	A	G	4	0.3268	0.3268	1.0095	1.0095	0.7083	0	0.4609	1.0079	0.0106	0.4563	1	0.5617	1.0456	0.0339	0.1874	1	0.6055	0.9919	0.042	0.8463	1	0.3532	0.99	0.0572	0.8612	1
15	96858409	rs4310804	C	G	4	0.3283	0.3283	1.0112	1.0112	0.8199	0	0.7547	1.0158	0.0126	0.2129	0.94626	0.6952	0.9955	0.0376	0.9053	0.93889	0.4552	0.9946	0.0415	0.8968	0.97492	0.8655	0.9549	0.0844	0.5841	0.904898
22	42698430	rs4822102	C	T	3	0.3304	0.3304	1.0114	1.0114	0.9325	0	0.3734	1.0124	0.0127	0.3332	0.747044	0.3869	1.0119	0.0348	0.7334	1	0.3588	NA	NA	NA	0.606206	0.313	0.9899	0.0588	0.8632	1
3	173353739	rs16828799	G	T	4	0.3332	0.6579	1.0135	1.0087	0.3358	11.41	0.8482	1.0188	0.0149	0.2096	0.990775	0.8872	0.9983	0.0541	0.9753	0.976289	0.84	1.0052	0.0565	0.9269	0.992773	0.928	0.8313	0.1114	0.09724	0.901338
8	93048104	rs6986430	T	C	4	0.3345	0.3345	1.0115	1.0115	0.5468	0	0.7753	1.0077	0.0127	0.547	0.995971	0.8037	1.0261	0.0428	0.5473	0.997735	0.9757	1.2236	0.1431	0.1583	0.902473	0.7102	1.0359	0.0604	0.5598	0.995954
4	29082156	rs55944129	T	C	4	0.3372	0.3372	1.0106	1.0106	0.5522	0	0.7394	1.0096	0.0121	0.4326	0.994344	0.6524	0.9838	0.0354	0.6446	0.993085	0.2575	1.0424	0.0458	0.3653	0.988114	0.834	1.0931	0.0763	0.2428	0.931276
3	2365026	rs11713899	A	C	4	0.339	0.339	0.9873	0.9873	0.8952	0	0.8296	0.9867	0.0142	0.3459	0.988179	0.8776	1.0164	0.0517	0.7524	0.989386	0.9313	0.954	0.0804	0.5586	0.986905	0.9435	0.9504	0.1172	0.6643	0.970954
8	92733282	rs6993429	C	A	4	0.36	0.36	1.009	1.009	0.6232	0	0.5494	1.0116	0.0107	0.2834	0.986809	0.4848	1.025	0.0343	0.4715	0.966238	0.3895	0.9676	0.043	0.4428	0.968253	0.4946	0.9683	0.0558	0.5639	0.959615
12	49952394	rs13906	C	T	4	0.364	0.364	0.9864	0.9864	0.8684	0	0.8884	0.9885	0.0169	0.4932	0.990159	0.8831	1.0098	0.0527	0.8533	0.995303	0.9209	0.9553	0.0757	0.5462	0.981427	0.5806	0.956	0.0547	0.4106	0.995243
17	27323322	rs67777803	G	T	4	0.373	0.373	1.012	1.012	0.3963	0	0.8295	1.0193	0.0147	0.1929	0.919681	0.822	1.0192	0.0452	0.6742	0.959421	0.7421	0.9422	0.0506	0.2396	0.856803	0.8934	0.9358	0.0928	0.4746	0.91058
20	42015801	rs6073075	T	A	4	0.3774	0.3411	0.9884	1.0382	0.0592	59.67	0.1773	0.9753	0.0141	0.07592	0.978183	0.1454	1.0791	0.0487	0.118	0.958399	0.0701	1.0708	0.0807	0.3965	0.930055	0.1277	1.1243	0.0848	0.1673	0.93326
11	46393574	rs3740977	T	C	4	0.386	0.386	1.0119	1.0119	0.892	0	0.8365	1.0157	0.0146	0.2852	0.97138	0.8873	0.9747	0.0535	0.6322	0.997864	0.9215	1.0008	0.0782	0.9915	0.916557	0.8376	0.9962	0.0752	0.96	0.984442
4	94052854	rs1160685	C	G	4	0.4001	0.4001	0.9919	0.9919	0.7452	0	0.5339	0.9956	0.0106	0.6777	0.989802	0.3876	0.9584	0.0345	0.2177	0.993562	0.381	0.9935	0.0419	0.8763	0.979927	0.2843	0.9718	0.0601	0.6337	0.978511
16	89608702	rs11642231	G	A	4	0.4037	0.4037	1.0091	1.0091	0.736	0	0.6453	1.0043	0.0119	0.7199	0.871351	0.6015	1.0226	0.0343	0.5137	1	0.8027	1.0309	0.055	0.5802	0.890183	0.6966	1.0644	0.0593	0.2922	1
13	101252635	rs12855717	C	T	4	0.4055	0.4055	0.9916	0.9916	0.4583	0	0.4532	0.9984	0.011	0.8843	0.933205	0.4202	0.9534	0.0363	0.1892	0.884457	0.2283	0.9547	0.0503	0.3561	0.946475	0.5278	0.9527	0.0584	0.4061	0.885892
15	74048768	rs60833441	A	G	4	0.4099	0.4282	1.008	1.0155	0.1811	38.47	0.5309	1.003	0.0106	0.7772	0.996238	0.5319	1.0741	0.0342	0.03661	0.991531	0.4068	1.0227	0.0415	0.5887	0.995623	0.6488	0.9498	0.0571	0.3665	0.984447
8	91096366	rs2063976	C	T	4	0.414	0.414	1.0084	1.0084	0.4965	0	0.3276	1.0136	0.0113	0.2308	0.994867	0.4909	0.9771	0.0338	0.4929	0.993999	0.6842	1.0172	0.0441	0.6993	0.991534	0.7944	0.9349	0.0672	0.3166	0.977934
2	161816880	rs1722666	C	T	4	0.4315	0.4315	0.9913	0.9913	0.5415	0	0.2617	0.9906	0.0121	0.4353	0.993516	0.1814	0.9888	0.0444	0.799	0.985389	0.4747	0.9685	0.0413	0.4384	0.985525	0.206	1.0866	0.0679	0.2214	0.970137
4	28246049	rs59537158	C	T	4	0.436	0.436	0.9905	0.9905	0.7845	0	0.7931	0.9895	0.0131	0.4204	0.999626	0.8486	1.029	0.0473	0.5453	1	0.9337	0.9819	0.0856	0.8312	0.921604	0.7719	0.9513	0.0636	0.4324	1
6	26171250	rs1059490	T	C	4	0.4376	0.3962	1.0079	0.9728	0.0177	70.32	0.6315	1.0165	0.011	0.136	1	0.6998	1.0218	0.0369	0.5579	1	0.7829	0.8858	0.049	0.01336	1	0.68	0.9192	0.0591	0.1536	1
17	37824339	rs3764351	G	A	4	0.4503	0.4503	1.008	1.008	0.7238	0	0.3463	1.0097	0.0118	0.4114	0.896005	0.4176	0.9919	0.0343	0.8138	1	0.5359	0.9828	0.0434	0.69	0.892221	0.63	1.0577	0.0559	0.316	1
2	51341259	rs10490159	C	T	4	0.4596	0.7872	0.9927	1.0049	0.2295	30.46	0.6043	0.9846	0.0109	0.1533	0.985784	0.6183	1.06	0.0353	0.0986	0.979133	0.4116	1.0116	0.0413	0.7806	0.976601	0.7055	1.0108	0.061	0.8604	0.965307
2	80999398	rs12714017	T	C	4	0.4598	0.5742	0.9928	1.0163	0.037	64.65	0.4854	0.9853	0.0106	0.1629	0.993885	0.5382	1.019	0.034	0.58	0.987463	0.7643	1.1299	0.0487	0.01219	0.988226	0.7158	0.959	0.0601	0.4865	0.977776
9	81354129	rs4877285	G	A	4	0.4655	0.4409	1.0075	1.0145	0.2139	33.06	0.3383	1.0034	0.0112	0.7631	0.992257	0.3066	0.9779	0.0369	0.5445	0.991204	0.4583	1.0871	0.0408	0.04049	0.991385	0.4319	1.0345	0.0561	0.5458	0.972812
2	44250149	rs62137126	A	G	4	0.4703	0.4701	1.0111	1.0181	0.3009	17.98	0.8791	1.0055	0.0164	0.7378	0.983214	0.9158	1.0547	0.0614	0.3857	0.967276	0.9014	1.117	0.0703	0.1155	0.980468	0.908	0.9164	0.0954	0.3602	0.942327
18	42658643	rs72898831	A	G	4	0.4781	0.4187	1.01	0.9584	0.039	64.15	0.8453	1.0218	0.0147	0.1424	0.996106	0.8988	0.8785	0.0553	0.01921	0.993085	0.9727	0.8793	0.1194	0.2815	0.958382	0.9424	1.0323	0.1197	0.7904	0.968171
9	3398679	rs11791671	C	T	4	0.5001	0.6065	1.0132	1.0217	0.2446	27.9	0.9275	1.0115	0.0206	0.58	0.984407	0.9533	0.9302	0.0799	0.3654	0.962268	0.959	1.1486	0.1068	0.1948	0.994492	0.9762	1.304	0.1976	0.179	0.882164
20	61984317	rs6011779	C	T	2	0.502	0.502	1.0239	1.0239	0.9903	0	0.1745	NA	NA	NA	0.426974	0.1701	1.0243	0.0454	0.5961	0.973805	0.1285	NA	NA	NA	0.413302	0.4732	1.0234	0.0559	0.6789	0.973579
3	48731487	rs3172494	G	T	3	0.5033	0.5033	0.9886	0.9886	0.4261	0	0.8822	0.9969	0.0183	0.8645	0.796134	0.9166	0.9245	0.0626	0.2101	0.928828	0.9855	NA	NA	NA	0.689447	0.8313	0.9452	0.0758	0.457	0.942199
18	77574374	rs71367544	C	T	4	0.5039	0.5039	0.9917	0.9917	0.3985	0	0.8081	0.992	0.0135	0.5495	1	0.8198	1.026	0.0438	0.558	1	0.9036	1.0136	0.0679	0.8427	1	0.7387	0.9027	0.0627	0.1027	1
19	18566395	rs8103660	T	C	4	0.5067	0.6226	0.9931	1.0097	0.2126	33.28	0.6545	0.9836	0.0114	0.1452	0.963214	0.6218	1.0332	0.0348	0.348	0.996624	0.7764	1.0545	0.0499	0.2873	0.974972	0.294	1.0553	0.0594	0.365	0.992188
1	58815243	rs4912332	C	T	4	0.5097	0.5097	0.9936	0.9936	0.6123	0	0.5088	0.9882	0.0107	0.2655	0.988145	0.4281	1.0086	0.0344	0.803	0.982311	0.4029	1.0314	0.0422	0.4632	0.982942	0.5353	1.0365	0.0555	0.5182	0.973491
1	66469643	rs1937443	C	G	4	0.5197	0.5197	0.9937	0.9937	0.4663	0	0.4474	0.997	0.0107	0.7801	0.995536	0.462	0.9507	0.0345	0.1421	0.987887	0.5309	1.0238	0.041	0.5658	0.998124	0.3881	0.964	0.0573	0.5225	0.974116
1	190957480	rs35656245	G	A	4	0.521	0.521	1.007	1.007	0.8527	0	0.7222	1.0081	0.0118	0.4965	0.99733	0.7753	0.9818	0.0406	0.6517	0.990818	0.8152	1.0039	0.0525	0.9404	0.991111	0.7986	1.0509	0.0688	0.4708	0.985059
1	38757237	rs2637869	G	A	4	0.5216	0.8013	0.9932	0.9967	0.3511	8.4	0.71	0.9858	0.0118	0.2268	0.979557	0.6191	1.002	0.0352	0.9543	0.968526	0.6186	1.0576	0.0433	0.1964	0.959759	0.7741	1.0492	0.0653	0.4619	1
15	99204101	rs8027457	T	C	4	0.533	0.533	0.9939	0.9939	0.4697	0	0.4941	0.9881	0.0107	0.2622	0.983399	0.4963	1.0444	0.0338	0.1993	0.99616	0.5034	1.0014	0.041	0.9719	0.988094	0.2502	1.0077	0.0627	0.9031	0.985742
22	38397797	rs139896	T	C	4	0.5501	0.5501	0.9938	0.9938	0.8909	0	0.3505	0.9954	0.0113	0.6862	0.969218	0.35	0.9838	0.0355	0.6461	0.994545	0.1826	1.0025	0.0544	0.9636	0.925166	0.1073	0.9337	0.0885	0.4384	0.970376
6	157738258	rs9331343	T	C	4	0.5527	0.5527	1.006	1.006	0.9158	0	0.4422	1.0049	0.0108	0.647	0.977481	0.3591	1.0264	0.0354	0.4612	0.969953	0.0666	0.9725	0.0807	0.7297	0.967542	0.3329	1.0014	0.0588	0.9809	0.98219
15	78025464	rs62007780	G	T	4	0.5533	0.5533	1.0062	1.0062	0.647	0	0.5859	1.002	0.0113	0.8599	0.900728	0.5309	1.0363	0.0335	0.2874	0.997274	0.6875	0.9946	0.0477	0.9098	0.853882	0.8333	1.07	0.0743	0.3621	0.980413
3	60459291	rs2734390	A	G	4	0.5534	0.5534	0.9941	0.9941	0.8306	0	0.6308	0.9934	0.011	0.5464	0.992391	0.493	1.0184	0.0334	0.584	0.992584	0.4362	0.9818	0.0413	0.6565	0.992306	0.3101	0.9642	0.0598	0.5421	0.983976
11	132098205	rs2010921	G	A	4	0.5569	0.5947	1.0064	1.0137	0.1946	36.25	0.6887	1.0035	0.0115	0.7628	1	0.7115	1.0338	0.0374	0.3742	1	0.9492	1.1671	0.0942	0.101	1	0.9005	0.8956	0.0907	0.2245	1
5	43190647	rs35375873	G	C	3	0.5571	0.4461	0.9895	0.9755	0.2963	17.8	0.8949	0.9974	0.0188	0.8913	0.833493	0.9248	0.9048	0.0694	0.1493	0.835701	0.9867	NA	NA	NA	0.644162	0.9712	0.8557	0.1889	0.4094	0.746601
3	85902536	rs57153235	T	G	4	0.5634	0.5634	1.006	1.006	0.59	0	0.6855	1.0086	0.0115	0.4573	0.988915	0.6303	1.022	0.0352	0.5369	0.982815	0.554	0.9814	0.0417	0.6531	0.979702	0.7621	0.9336	0.0652	0.2922	0.968975
7	1870794	rs6948707	T	G	3	0.5664	0.5664	0.9856	0.9856	0.7012	0	0.5893	NA	NA	NA	0.68912	0.6637	0.9679	0.0363	0.3688	0.95458	0.5618	0.989	0.0456	0.8086	0.808172	0.512	1.0234	0.0558	0.6783	0.93427
9	29747488	rs10969352	T	A	4	0.5874	0.8452	0.9948	1.0048	0.0714	57.24	0.4928	0.9889	0.0106	0.291	0.997011	0.4479	1.0818	0.0338	0.01999	0.995644	0.6258	0.9785	0.0421	0.6054	0.996995	0.4453	0.9613	0.0545	0.4691	0.986047
3	107997514	rs6437769	C	T	4	0.5881	0.4569	0.9947	0.9852	0.1989	35.55	0.4154	0.9981	0.0107	0.8613	0.998255	0.4374	1.0188	0.0342	0.5853	0.994122	0.8342	0.9383	0.0549	0.2457	0.992645	0.5159	0.9056	0.0548	0.07046	0.982298
11	32956492	rs62618693	C	T	3	0.5925	0.5925	1.0141	1.0141	0.9467	0	0.9578	1.014	0.027	0.6054	0.955688	0.9769	1.0305	0.1133	0.7912	0.999227	0.9968	NA	NA	NA	0.752146	0.9876	0.937	0.2644	0.8057	0.89277
9	11161799	rs1931431	G	C	4	0.5958	0.5958	0.9949	0.9949	0.9035	0	0.5141	0.9947	0.0106	0.6173	0.991919	0.4545	0.9797	0.0337	0.5427	0.997118	0.4431	1.0059	0.0411	0.8865	0.984135	0.7592	1.0293	0.0633	0.6486	0.995794
19	4965064	rs10853981	G	A	4	0.5968	0.5968	0.9942	0.9942	0.5321	0	0.6708	0.9905	0.0119	0.4233	0.895262	0.6991	1.0109	0.0373	0.772	0.986527	0.9066	0.9483	0.0773	0.4921	0.809825	0.5059	1.0648	0.0555	0.2575	1
13	38359676	rs4264267	C	T	4	0.5995	0.5995	1.0051	1.0051	0.6062	0	0.4716	1.0013	0.0106	0.9034	0.999891	0.3998	1.0029	0.0339	0.9319	0.99928	0.2202	1.051	0.0483	0.3033	0.999671	0.5776	1.0575	0.055	0.3097	0.998415
14	99693843	rs55913542	G	T	4	0.6015	0.6015	0.9931	0.9931	0.9133	0	0.8262	0.9899	0.0141	0.4712	0.973468	0.8772	1.0246	0.0511	0.634	1	0.9157	1.0169	0.0751	0.8237	0.953085	0.9373	0.9932	0.1123	0.9519	1
7	1703675	rs10272990	T	C	4	0.6089	0.6089	1.0057	1.0057	0.7666	0	0.6048	1.0032	0.0124	0.796	0.778154	0.6348	1.0417	0.0361	0.2571	0.954213	0.4987	0.9894	0.0463	0.8179	0.811974	0.5186	0.9959	0.057	0.9427	0.92457
6	94175279	rs619087	A	G	4	0.6103	0.6103	1.005	1.005	0.6842	0	0.5877	1.0001	0.0107	0.9923	0.994968	0.4985	1.0158	0.0336	0.6413	0.995098	0.5167	1.045	0.0406	0.2785	0.993563	0.4763	1.0334	0.0549	0.5488	0.988529
5	94198290	rs42417	C	T	4	0.619	0.2029	1.0052	1.0314	0.0952	52.85	0.3179	0.9933	0.0116	0.5634	0.969379	0.4229	1.0639	0.0345	0.07284	0.967449	0.7102	1.042	0.0453	0.3631	0.9681	0.3396	1.0925	0.0593	0.1355	0.945244
19	51129745	rs117734003	G	C	4	0.6385	0.6855	0.9898	0.978	0.0489	61.85	0.9311	0.9954	0.0244	0.8499	0.74002	0.9566	0.8035	0.0838	0.009053	0.950176	0.8943	1.0589	0.0699	0.413	0.90466	0.9463	1.1031	0.1308	0.453	0.853338
18	53661743	rs72938304	G	A	4	0.6423	0.6423	1.0075	1.0075	0.5087	0	0.8838	1.0118	0.0167	0.4836	0.978418	0.9309	0.9706	0.0661	0.6513	0.963144	0.9887	1.0959	0.2113	0.6645	0.808731	0.9656	0.8207	0.1538	0.1988	0.910086
2	59315828	rs6730325	G	A	4	0.6579	0.6579	1.0045	1.0045	0.8301	0	0.3892	1.0027	0.0109	0.8058	0.989547	0.2796	1.0304	0.0374	0.4228	0.97986	0.1791	1.0208	0.0551	0.7091	0.929304	0.2215	0.9684	0.0663	0.6281	0.980219
2	83247997	rs56208390	A	G	4	0.6624	0.4531	0.9936	1.0282	0.034	65.41	0.88	0.9799	0.0166	0.2211	0.973605	0.8418	1.0204	0.0469	0.6665	0.972419	0.8089	0.9997	0.0522	0.9956	0.999341	0.8448	1.2282	0.0767	0.007406	0.968052
3	47800216	rs13319205	T	A	4	0.6657	0.4799	1.0048	0.9816	0.1064	50.9	0.7158	1.0146	0.012	0.2264	0.968341	0.7613	0.936	0.0402	0.1	0.96299	0.8304	1.0161	0.0556	0.7747	0.962546	0.4934	0.9235	0.0556	0.1529	0.964303
2	80748807	rs6750107	G	A	4	0.667	0.667	0.9957	0.9957	0.471	0	0.6221	0.9931	0.0109	0.5244	0.999952	0.6322	0.9906	0.0351	0.7869	1	0.8637	1.095	0.0608	0.1357	0.974167	0.6335	0.9961	0.0563	0.9444	1
11	65561468	rs644740	C	T	4	0.6752	0.2772	1.0042	0.9687	0.0247	68	0.5366	1.0184	0.0111	0.1006	0.927125	0.4474	0.9367	0.0339	0.05351	1	0.564	0.9328	0.0439	0.1128	0.893809	0.6681	0.955	0.0584	0.4307	1
3	53766212	rs2306866	A	T	4	0.6754	0.6754	1.0044	1.0044	0.6981	0	0.3853	1.0063	0.0112	0.5781	0.944467	0.2962	1.0046	0.037	0.9017	0.990194	0.1158	1.0256	0.0651	0.6984	0.950007	0.5292	0.9427	0.0556	0.2893	0.987594
3	16851202	rs748832	A	G	4	0.6899	0.6899	0.9959	0.9959	0.8635	0	0.6416	0.9926	0.0111	0.5022	0.99341	0.6446	1.0241	0.0358	0.5062	0.994387	0.7639	1.0047	0.048	0.9218	0.997816	0.5039	1.0014	0.0552	0.9803	0.979615
5	166778503	rs6890961	C	T	4	0.7088	0.7088	1.0038	1.0038	0.545	0	0.3726	1.0082	0.011	0.4562	0.996651	0.3109	1.0089	0.0365	0.8092	0.994413	0.4317	0.951	0.041	0.2201	0.989519	0.3901	0.9773	0.057	0.6873	0.970467
1	7791461	rs12130857	G	A	4	0.7154	0.2613	1.0038	0.9669	0.0348	65.19	0.6743	1.0165	0.0114	0.1513	0.983327	0.6871	0.9453	0.0367	0.1257	0.978911	0.7982	0.9616	0.05	0.4337	0.986618	0.632	0.8951	0.0574	0.05359	0.974041
3	77176032	rs6782116	C	T	4	0.7205	0.7205	0.9964	0.9964	0.4364	0	0.5747	0.9908	0.0109	0.3977	0.958173	0.6151	1.0514	0.0353	0.1563	0.967287	0.8628	1.017	0.0595	0.7767	0.963159	0.854	0.9853	0.0791	0.8511	0.959396
10	13533053	rs11258417	C	T	4	0.722	0.9463	1.0037	0.9989	0.323	13.87	0.6218	1.0076	0.011	0.4905	0.990468	0.684	1.0087	0.037	0.8145	0.976151	0.8767	0.8996	0.0621	0.08854	0.952622	0.7209	0.974	0.0624	0.6731	0.980237
9	122061948	rs4837631	C	T	4	0.7248	0.9415	1.0035	1.0011	0.2887	20.2	0.5615	1.0049	0.0107	0.6458	0.995787	0.5855	1.0435	0.0343	0.2148	0.995848	0.6562	0.9509	0.0431	0.2428	0.996596	0.444	0.9525	0.0555	0.3807	0.985868
5	166063680	rs79476395	A	G	4	0.7473	0.7473	1.006	1.006	0.585	0	0.9253	1.001	0.0202	0.961	0.999501	0.9437	1.0608	0.074	0.4249	0.966437	0.941	0.9552	0.0865	0.5963	1	0.9277	1.1174	0.1047	0.289	1
3	147106319	rs2279829	C	T	4	0.7516	0.6678	0.9963	0.9942	0.3694	4.7	0.7881	1.0035	0.0129	0.7877	1	0.8277	0.9741	0.0442	0.5525	1	0.7034	0.9813	0.0444	0.6705	1	0.7699	0.8996	0.0651	0.1038	1
11	42442826	rs1381775	T	C	4	0.7552	0.7552	1.0033	1.0033	0.846	0	0.281	1.0049	0.0118	0.681	0.994444	0.2298	1.0063	0.04	0.8755	0.994691	0.5659	0.971	0.0408	0.4714	0.999468	0.338	1.0255	0.057	0.6588	0.992043
11	113660576	rs1713676	A	G	4	0.7572	0.423	1.003	1.018	0.1249	47.75	0.4767	0.9955	0.0107	0.6714	0.986158	0.5254	1.083	0.0339	0.01874	0.978419	0.5789	0.9939	0.0418	0.8837	0.976168	0.7543	1.0212	0.0643	0.7439	0.963814
1	155034632	rs45444697	C	G	3	0.7663	0.7663	1.004	1.004	0.9779	0	0.7972	1.0035	0.0142	0.808	0.865578	0.8557	1.013	0.0493	0.7932	0.932756	0.9785	NA	NA	NA	0.632479	0.9018	0.9941	0.0961	0.9507	0.906184
7	132593831	rs77283305	G	A	4	0.7682	0.5615	1.0031	1.0108	0.265	24.39	0.6858	0.9975	0.0115	0.8248	0.988921	0.7374	1.0382	0.0387	0.333	0.990009	0.6488	1.0632	0.0433	0.1569	0.973152	0.9006	0.9078	0.0937	0.3019	0.948459
4	94550450	rs1435479	G	T	4	0.7819	0.7819	1.003	1.003	0.7113	0	0.715	0.9979	0.0118	0.857	0.999032	0.6968	1.011	0.0368	0.767	0.998026	0.4591	1.0384	0.041	0.3585	0.991477	0.7935	1.0476	0.0666	0.4851	0.996533
2	202843875	rs62193862	G	A	4	0.7894	0.7894	0.9955	0.9955	0.8355	0	0.8889	0.9919	0.0186	0.6625	0.825199	0.8822	1.0287	0.0543	0.6025	0.943883	0.8804	0.9698	0.0647	0.6358	0.91459	0.8935	1.0472	0.0937	0.6226	0.873301
1	210302043	rs12739243	T	C	4	0.7938	0.8436	1.0031	1.006	0.0759	56.38	0.7763	1.004	0.0127	0.7522	1	0.7793	0.9279	0.0406	0.06522	1	0.7601	1.0859	0.048	0.08623	1	0.9088	1.0715	0.0974	0.4779	1
3	159048333	rs1449012	C	T	4	0.797	0.7428	1.0025	0.9944	0.258	25.61	0.5318	1.0077	0.0107	0.4716	0.991077	0.5738	0.9836	0.0345	0.6322	0.998971	0.5265	1.0004	0.0415	0.9932	0.987275	0.8	0.8837	0.0675	0.06681	0.995163
19	18460956	rs113230003	G	A	3	0.797	0.797	1.0068	1.0068	0.643	0	0.7185	NA	NA	NA	0.501567	0.6746	1.0038	0.0368	0.9177	0.963169	0.592	0.9862	0.046	0.7618	0.81662	0.7813	1.0649	0.0683	0.3573	0.937394
5	166989513	rs4044321	A	G	4	0.8064	0.4449	1.0025	0.9837	0.1334	46.32	0.3542	1.0128	0.0112	0.2547	0.993218	0.4153	0.9375	0.0342	0.05941	0.994142	0.3668	0.9881	0.0426	0.7779	0.990098	0.5184	0.9546	0.0548	0.3968	0.975792
14	28346502	rs12878369	C	A	4	0.8188	0.6292	0.9977	1.0086	0.2471	27.48	0.5797	0.9916	0.0107	0.4333	0.997745	0.6541	1.0035	0.0354	0.9206	0.994988	0.6947	1.0405	0.0448	0.3752	0.98764	0.2925	1.1047	0.0598	0.09574	0.987701
16	720986	rs1139897	G	A	3	0.8291	0.6761	1.0071	1.0195	0.2698	23.67	0.6643	NA	NA	NA	0.355084	0.6656	0.9867	0.0365	0.7134	0.975868	0.9853	0.9747	0.13	0.8435	0.974948	0.8739	1.1469	0.0868	0.1145	0.881513
1	50861071	rs11587399	A	T	4	0.8302	0.8402	1.0026	1.0026	0.3867	1.07	0.7898	1.0031	0.0133	0.816	0.963231	0.8493	1.0627	0.048	0.2049	0.969689	0.7891	0.9592	0.05	0.4043	0.97962	0.8819	0.9286	0.087	0.3946	0.959992
7	111100585	rs11766326	T	C	4	0.8321	0.8321	0.9979	0.9979	0.8169	0	0.5047	1.0005	0.0107	0.9649	0.974087	0.5439	0.9988	0.0342	0.9711	0.975039	0.5819	0.9833	0.0416	0.6856	0.970374	0.6756	0.9482	0.059	0.3676	0.976786
5	165096435	rs3909281	T	G	4	0.834	0.8807	0.9979	1.0028	0.2349	29.54	0.4637	0.996	0.0106	0.7056	0.99746	0.534	0.9719	0.0349	0.4142	0.946161	0.7839	1.0965	0.0493	0.06196	0.998965	0.7814	0.9993	0.0672	0.992	0.899779
16	72950468	rs4788676	T	C	4	0.8374	0.3184	1.0025	0.9637	0.0911	53.59	0.7695	1.0124	0.0126	0.3271	0.995857	0.832	0.9188	0.0452	0.06098	0.990708	0.9808	0.9883	0.14	0.9332	0.982637	0.8564	0.8954	0.0775	0.154	0.983812
13	100648356	rs1108130	T	A	4	0.8466	0.8466	0.9977	0.9977	0.8162	0	0.7884	1.0024	0.0135	0.8584	0.918984	0.7164	0.965	0.0377	0.3453	0.973287	0.4663	0.9912	0.0427	0.8356	0.911659	0.9347	1.0103	0.1138	0.928	0.95655
1	32195819	rs1889571	T	G	2	0.848	0.848	0.9919	0.9919	0.9419	0	0.8609	NA	NA	NA	0.611692	0.8323	0.9931	0.0459	0.8808	0.986696	0.9092	NA	NA	NA	0.530494	0.9354	0.9842	0.1146	0.8896	0.952256
3	147719648	rs2319545	C	A	4	0.8531	0.6175	1.0025	1.0162	0.0913	53.56	0.8545	0.9953	0.015	0.7559	0.996258	0.8626	1.1296	0.0499	0.01451	0.990488	0.919	0.9827	0.0742	0.8145	0.997115	0.5206	0.9672	0.0544	0.5396	0.989867
2	166250244	rs13007361	G	A	4	0.8644	0.8644	1.002	1.002	0.7477	0	0.7832	1.0011	0.013	0.931	0.976893	0.7875	1.0213	0.0419	0.6147	0.972278	0.8201	1.0179	0.054	0.7428	0.987057	0.897	0.9183	0.0907	0.3477	0.961358
18	39297254	rs67050670	A	G	4	0.8696	0.8304	1.0019	0.9962	0.3155	15.27	0.7651	1.0078	0.0126	0.536	0.986393	0.7902	0.9325	0.0417	0.0939	0.980007	0.9459	1.0563	0.0898	0.5421	0.99976	0.468	0.9955	0.0551	0.9342	0.956903
18	50863861	rs62098013	G	A	4	0.8716	0.8716	1.0017	1.0017	0.5272	0	0.6237	1.0031	0.0111	0.778	0.963875	0.7459	0.9878	0.0388	0.7511	0.964941	0.9525	0.9016	0.0943	0.2721	0.957734	0.9018	1.0903	0.0929	0.352	0.951786
10	106078937	rs34970111	C	T	4	0.8787	0.7809	1.0016	0.9912	0.016	70.93	0.5306	1.0021	0.0114	0.8565	0.878783	0.5798	1.0691	0.0345	0.05291	0.998061	0.5886	0.8859	0.0475	0.01068	0.748185	0.6135	0.9866	0.0589	0.8188	0.897753
1	96414335	rs1935571	T	G	4	0.8804	0.8477	1.0015	1.0032	0.2662	24.18	0.5185	1.0009	0.0107	0.9338	0.988665	0.5431	0.9765	0.0343	0.488	0.983445	0.6846	0.9905	0.0443	0.8289	0.979555	0.3915	1.1116	0.057	0.06327	0.976238
4	176875795	rs62340589	G	C	4	0.8891	0.9071	1.0018	1.003	0.2309	30.23	0.8056	1.0019	0.0135	0.8908	0.984012	0.8316	0.9619	0.0454	0.3919	0.973724	0.8937	1.1306	0.0696	0.07799	0.961436	0.9407	0.9252	0.115	0.4989	0.968158
22	46442288	rs9627272	G	C	3	0.8925	0.7632	1.0039	0.9816	0.0216	73.92	0.6062	NA	NA	NA	0.479132	0.5908	1.0586	0.0375	0.1288	0.851256	0.8469	0.8698	0.0603	0.02067	0.848643	0.2301	1.012	0.0684	0.8611	0.857871
13	55834929	rs61959481	G	A	4	0.8985	0.8985	1.0016	1.0016	0.7275	0	0.7993	0.9991	0.0135	0.9478	0.971965	0.8191	1.0046	0.0457	0.9192	0.950857	0.854	1.0124	0.0578	0.8316	0.98189	0.9432	1.1471	0.1221	0.2609	0.924242
13	59339281	rs1413119	C	T	4	0.9081	0.9081	0.9989	0.9989	0.8598	0	0.6023	0.9987	0.0109	0.9043	0.995003	0.592	1.0005	0.0345	0.9896	0.990461	0.2983	0.9752	0.0446	0.5737	0.986934	0.6214	1.0386	0.0572	0.5084	0.974991
5	88873832	rs10805858	A	T	4	0.9098	0.9098	1.0012	1.0012	0.6637	0	0.6719	0.9984	0.0114	0.8864	0.988208	0.7174	1.0339	0.0383	0.3837	0.982576	0.809	1.0337	0.0524	0.5274	0.993042	0.4068	0.965	0.0552	0.5183	0.973849
6	156431856	rs73008357	A	C	3	0.9242	0.3912	0.9985	1.071	0.0169	75.48	0.881	0.9875	0.0163	0.4419	0.996587	0.9336	1.208	0.069	0.006198	0.996166	0.9915	NA	NA	NA	0.989868	0.9696	1.0432	0.1613	0.7934	0.990246
11	46078656	rs2959084	G	A	4	0.9304	0.9304	0.9991	0.9991	0.6339	0	0.2948	0.9943	0.0117	0.6228	0.995272	0.4439	1.032	0.034	0.3542	0.984945	0.7429	0.9875	0.0467	0.7883	0.993582	0.743	1.0469	0.0617	0.4575	0.989508
16	49891964	rs8050598	C	T	3	0.9359	0.7463	1.0011	0.9917	0.226	32.76	0.7497	1.0051	0.0139	0.7154	0.781486	0.7977	1.0096	0.0469	0.838	0.792302	0.8816	NA	NA	NA	0.672173	0.7275	0.8919	0.0683	0.0942	0.792437
15	63898709	rs56902655	T	G	4	0.9624	0.9624	0.9993	0.9993	0.9295	0	0.8638	0.9971	0.0155	0.853	0.993641	0.8938	1.001	0.0561	0.9854	0.953533	0.976	0.9967	0.1394	0.981	0.917536	0.8338	1.0491	0.0742	0.5184	0.983032
11	131966264	rs1106363	C	T	4	0.9628	0.2476	0.9995	1.0329	0.0766	56.25	0.6494	0.9902	0.0111	0.3714	1	0.6687	1.0285	0.0361	0.4361	1	0.8919	1.121	0.0667	0.08677	1	0.6414	1.0941	0.0565	0.1111	1
18	49874515	rs8083764	G	T	4	0.977	0.4839	1.0003	0.9839	0.1826	38.23	0.6986	1.0065	0.0116	0.573	0.997361	0.7625	1.0079	0.0398	0.8441	0.996337	0.8144	0.9135	0.0521	0.0823	0.991573	0.8191	0.9165	0.0714	0.2218	0.992147
3	149543102	rs10935779	C	T	4	0.9842	0.6187	0.9998	0.9905	0.2174	32.49	0.5924	1.0055	0.0108	0.6156	0.992786	0.6208	0.9342	0.0349	0.05162	0.986149	0.3887	1.0204	0.0416	0.6279	0.992982	0.8623	0.9699	0.0797	0.7017	0.974953
17	77790135	rs2587507	T	C	3	0.9843	0.8333	1.0005	1.0077	0.1659	44.33	0.4845	NA	NA	NA	0.629358	0.3985	0.9584	0.0351	0.2257	0.963544	0.5216	1.0684	0.0462	0.1519	0.787292	0.2637	1.0181	0.0649	0.7823	0.916588
1	179783167	rs147052174	G	T	NA	NA	NA	NA	NA	NA	NA	0.9832	0.8797	0.042	0.002267	0.950051	0.9913	NA	NA	NA	0.912648	0.9986	NA	NA	NA	0.674511	0.9939	NA	NA	NA	0.777753
5	91366274	rs181508347	T	G	NA	NA	NA	NA	NA	NA	NA	0.9899	0.8416	0.0549	0.001672	0.922194	0.9937	NA	NA	NA	0.908438	0.9989	NA	NA	NA	0.731543	0.9977	NA	NA	NA	0.723966
19	4474725	rs76608582	C	A	NA	NA	NA	NA	NA	NA	NA	0.9546	NA	NA	NA	0.643905	0.9764	1.017	0.1118	0.8799	0.995039	0.9922	NA	NA	NA	0.371021	0.9868	NA	NA	NA	0.566036

## Sheet: Supplementary Data 2
Supplementary Data 2: SNPs previously reported to be associated with CPD in the GSCAN study (Liu M. et al. Nat Genet. 2019) and replication in GERA. Out of the 53 SNPs, 34 (64.1%) were confirmed to be associated with CPD in GERA, including 15 at a Bonferroni-corrected alpha level of 9.43x10-4 (0.05/53) (highlighted in yellow).
					Meta							EUR					LAT					EAS					AFR
CHR	BP	SNP	A1	A2	N	P	P.R.	OR	OR.R.	Q	I	FRQ	BETA	SE	P	info	FRQ	BETA	SE	P	info	FRQ	BETA	SE	P	info	FRQ	BETA	SE	P	info
15	78849779	rs72740955	C	T	4	9.739e-57	0.03724	-1.153	-0.6507	0.0033	78.14	0.6611	-1.2424	0.0773	6.037e-58	0.995123	0.7472	-0.6733	0.2558	0.008522	0.994342	0.9459	0.2685	0.6204	0.6652	0.981725	0.8587	-0.2346	0.4829	0.6272	0.966835
15	78906177	rs146009840	A	T	4	1.531e-56	0.0003312	-1.1548	-0.8602	0.0537	60.81	0.6628	-1.2226	0.0773	4.376e-56	0.995578	0.7488	-0.6917	0.2575	0.007263	0.993616	0.9341	-0.6749	0.6017	0.2622	0.873867	0.9038	-0.1603	0.5727	0.7796	0.978051
15	78814046	rs10519203	G	A	4	1.452e-51	0.05153	1.0728	0.5907	0.0003	83.79	0.3416	1.1986	0.0771	2.75e-54	1	0.2683	0.5355	0.2501	0.03233	1	0.1288	0.1438	0.4182	0.7311	1	0.3414	0.2062	0.3453	0.5504	1
15	78911181	rs8040868	T	C	4	3.28e-51	0.08681	-1.0294	-0.5344	0	87.49	0.6043	-1.1698	0.0751	1.9e-54	0.985777	0.682	-0.6128	0.2393	0.01049	1	0.6258	-0.318	0.3004	0.2899	0.964846	0.6723	0.1879	0.3536	0.5952	1
15	78908565	rs28681284	C	T	4	1.014e-35	8.999e-06	1.0729	0.8813	0.1088	50.48	0.7999	1.1445	0.0945	1.084e-33	0.939599	0.7632	0.9935	0.2629	0.000161	0.97781	0.8572	0.3222	0.473	0.4959	0.756784	0.8508	0.2537	0.4832	0.5996	0.984826
15	78812098	rs12438181	G	A	4	1.755e-32	0.1101	0.9171	0.4913	0	86.9	0.7757	1.1138	0.088	1.177e-36	0.987822	0.59	0.224	0.2207	0.3101	0.995923	0.5989	0.4572	0.2903	0.1155	0.974218	0.7869	-0.0489	0.411	0.9053	0.981628
15	79065171	rs3743063	A	C	4	1.647e-18	0.07896	0.6403	0.3928	0.0134	71.98	0.421	0.716	0.0803	5.023e-19	0.846212	0.4077	0.6608	0.2434	0.006666	0.841584	0.5268	-0.2817	0.3206	0.3798	0.795779	0.3244	0.1451	0.3991	0.7162	0.81519
19	41353107	rs56113850	T	C	4	4.2e-12	6.449e-07	-0.4732	-0.5001	0.3055	17.14	0.4242	-0.4442	0.0751	3.356e-09	0.953983	0.4105	-0.5337	0.2307	0.02079	0.939873	0.5917	-1.0214	0.3123	0.001092	0.805489	0.5945	-0.2748	0.35	0.4325	0.947587
9	136468701	rs75596189	C	T	4	4.922e-08	4.922e-08	-0.6366	-0.6366	0.5474	0	0.8968	-0.6114	0.1246	9.307e-07	0.925118	0.9215	-0.5599	0.4133	0.1757	1	0.9898	-2.4178	1.476	0.1016	0.918868	0.9209	-1.1067	0.6117	0.07066	1
19	41371480	rs117824460	A	G	3	3.011e-06	3.011e-06	1.1291	1.1291	0.8599	0	0.9722	1.1599	0.2608	8.719e-06	0.732149	0.9734	1.0406	0.6819	0.1271	0.999075	0.9973	NA	NA	NA	0.30559	0.9893	0.0973	1.9819	0.9609	0.648264
2	62710608	rs78408772	C	T	4	2.56e-05	2.56e-05	0.4486	0.4486	0.7121	0	0.8934	0.4489	0.1209	0.0002043	0.95126	0.8616	0.4688	0.3292	0.1545	0.957002	0.7528	0.5782	0.3353	0.08477	0.96513	0.9534	-0.4473	0.8115	0.5816	0.919766
19	41338847	rs143200968	G	C	2	4.489e-05	4.489e-05	0.9827	0.9827	0.6351	0	0.9774	1.0142	0.2498	4.923e-05	0.962769	0.9833	0.5684	0.9057	0.5303	0.883618	0.9985	NA	NA	NA	0.468647	0.9957	NA	NA	NA	0.758699
11	16377044	rs7951365	T	C	4	9.891e-05	0.001215	-0.2872	-0.2786	0.3736	3.83	0.6792	-0.3133	0.0792	7.702e-05	0.980405	0.7438	-0.1034	0.2584	0.689	0.98218	0.9838	1.3386	1.0276	0.1928	0.996337	0.6339	-0.3017	0.3435	0.38	0.991134
15	78836288	rs28438420	A	T	4	0.0003088	0.9228	-0.2432	-0.0188	0.023	68.52	0.4346	-0.324	0.0742	1.249e-05	0.987892	0.3349	-0.0943	0.2367	0.6905	0.99652	0.5348	0.5178	0.2869	0.07128	0.981582	0.6136	0.086	0.3447	0.803	0.98591
6	26184102	rs7766641	G	A	4	0.0006186	0.0006186	0.2523	0.2523	0.985	0	0.7125	0.2505	0.0809	0.001973	0.987397	0.6898	0.2244	0.2389	0.3475	0.986004	0.2999	0.2652	0.3033	0.382	0.991208	0.9117	0.4685	0.5875	0.4254	0.972611
14	104184737	rs11846838	G	A	4	0.001253	0.001253	-0.2358	-0.2358	0.6044	0	0.6784	-0.2034	0.0802	0.01124	0.949012	0.6851	-0.4315	0.2441	0.07724	0.971746	0.6729	-0.527	0.3209	0.1007	0.879683	0.823	-0.0323	0.4344	0.9408	0.952992
19	41354496	rs8192726	C	A	4	0.001503	0.001503	0.459	0.459	0.5368	0	0.9427	0.3473	0.1647	0.03499	0.905014	0.942	0.7694	0.4968	0.1216	0.875751	0.8899	0.9837	0.4823	0.04154	0.811048	0.9176	0.6926	0.6206	0.2646	0.912479
7	32333642	rs215600	G	A	4	0.001647	0.001647	0.2174	0.2174	0.7127	0	0.3575	0.2376	0.0764	0.00186	0.98811	0.3338	0.1717	0.2371	0.469	0.985515	0.5328	-0.0791	0.2816	0.7787	0.980469	0.6811	0.3575	0.3574	0.3174	0.97223
2	148372720	rs10204824	A	G	4	0.002915	0.002915	0.212	0.212	0.4591	0	0.3371	0.2393	0.0796	0.002631	0.932908	0.4344	0.2737	0.2271	0.2282	0.937406	0.5068	0.1064	0.2898	0.7135	0.902223	0.5475	-0.3226	0.3551	0.3638	0.908176
16	52093549	rs1592485	C	A	4	0.003019	0.003019	0.2051	0.2051	0.7912	0	0.3887	0.2168	0.0751	0.003879	0.995749	0.2958	0.142	0.2384	0.5516	1	0.1139	-0.1934	0.4411	0.6611	0.984066	0.4554	0.3257	0.3329	0.328	1
20	11863500	rs6078373	G	A	4	0.003779	0.03821	-0.1982	-0.3522	0.0815	55.34	0.5927	-0.1403	0.0748	0.06066	0.992768	0.6437	-0.3106	0.2335	0.1836	0.992205	0.722	-0.9599	0.3158	0.002405	0.994632	0.7594	-0.3029	0.3985	0.4473	0.991655
3	50421081	rs2236951	T	C	4	0.006793	0.006793	0.2391	0.2391	0.8939	0	0.7444	0.2197	0.1049	0.03631	0.637484	0.6356	0.4006	0.2311	0.08318	0.94419	0.3616	0.182	0.3082	0.5548	0.919761	0.4834	0.157	0.3528	0.6564	0.93069
11	113436072	rs7125588	A	G	4	0.009484	0.009484	0.1765	0.1765	0.472	0	0.5636	0.2037	0.0747	0.006395	0.968641	0.5541	0.1446	0.2281	0.5262	0.982726	0.6844	-0.2864	0.3055	0.3487	0.975231	0.7351	0.2773	0.3806	0.4664	0.953695
20	31054702	rs1737894	C	G	4	0.01146	0.01146	-0.1772	-0.1772	0.8747	0	0.5982	-0.1891	0.0759	0.01272	0.956558	0.447	-0.0222	0.2206	0.9199	0.977314	0.0643	-0.3871	0.5564	0.4868	0.975668	0.2247	-0.2504	0.4035	0.5349	0.960624
4	67980830	rs10454798	G	T	4	0.01329	0.01329	-0.1907	-0.1907	0.4347	0	0.7479	-0.203	0.0838	0.0154	0.995809	0.7996	0.0612	0.2786	0.8261	0.97526	0.8211	-0.6342	0.3725	0.08881	0.977759	0.7841	0.0885	0.4047	0.827	0.971183
15	57141231	rs1115019	T	C	4	0.01364	0.06446	0.1915	0.183	0.3256	13.37	0.2208	0.2156	0.0888	0.01518	0.968574	0.3778	-0.0574	0.224	0.7977	0.99713	0.4409	0.0419	0.2897	0.8851	0.973727	0.7471	0.7032	0.3724	0.05925	0.998315
2	60718347	rs7599488	C	T	4	0.01409	0.5479	-0.1649	-0.0794	0.1889	37.19	0.5789	-0.2149	0.0736	0.003496	0.999239	0.5261	0.1633	0.2212	0.4604	0.990327	0.2368	-0.3123	0.3354	0.3518	0.995969	0.6773	0.3373	0.3624	0.3522	0.985795
3	136224697	rs699165	A	G	4	0.01672	0.8959	-0.1811	-0.0215	0.1382	45.53	0.2742	-0.2536	0.0829	0.002217	0.970029	0.2485	0.038	0.2575	0.8826	0.972034	0.1427	0.1727	0.4115	0.6748	0.984206	0.3448	0.4545	0.351	0.1956	0.978039
11	46737412	rs113001570	A	T	4	0.01674	0.01674	-0.3443	-0.3443	0.7803	0	0.9337	-0.3737	0.1501	0.01278	0.954581	0.9619	0.241	0.6003	0.6881	0.916208	0.9834	-0.7041	1.2677	0.5787	0.779794	0.983	-0.5276	1.401	0.7066	0.859956
21	40520783	rs7281463	A	C	4	0.01682	0.2518	-0.161	-0.1221	0.276	22.45	0.5781	-0.1983	0.0742	0.007528	0.990955	0.651	0.1685	0.2356	0.4745	0.983874	0.5094	0.1133	0.2855	0.6916	0.981751	0.5911	-0.4532	0.3404	0.1833	0.9667
4	67086288	rs11940255	G	A	4	0.02099	0.1561	0.1661	0.1432	0.3142	15.51	0.2999	0.1932	0.0798	0.01543	0.995717	0.3615	0.2137	0.2296	0.352	0.991344	0.2096	-0.4754	0.3484	0.1726	0.99418	0.3938	0.1815	0.3378	0.5911	0.97458
7	50339609	rs62447179	G	A	4	0.03315	0.03315	0.1528	0.1528	0.9014	0	0.7097	0.141	0.0805	0.07965	0.995194	0.5882	0.3052	0.2217	0.1688	0.996539	0.4728	0.0907	0.2841	0.7497	0.999966	0.702	0.083	0.3664	0.8209	0.990154
9	136502369	rs3025383	T	C	4	0.03715	0.03715	0.2546	0.2546	0.8077	0	0.8072	0.2465	0.1478	0.09531	0.419321	0.8476	0.2605	0.3114	0.403	0.985146	0.8509	-0.2331	0.6069	0.7009	0.439236	0.6204	0.4533	0.3489	0.1941	0.940208
18	53251725	rs4144686	G	A	4	0.0381	0.2659	0.1845	0.1716	0.2517	26.68	0.8331	0.2015	0.0976	0.03896	0.999028	0.7639	-0.105	0.2643	0.6911	0.985264	0.8798	0.8169	0.4299	0.05758	0.981853	0.9499	-0.4737	0.788	0.5478	0.986677
8	42578059	rs4236926	T	G	4	0.0583	0.0583	-0.1501	-0.1501	0.4162	0	0.2286	-0.2136	0.088	0.01526	0.967761	0.2477	0.1532	0.2586	0.5536	0.977814	0.1986	0.153	0.3613	0.672	0.951403	0.724	0.0321	0.3685	0.9306	0.983596
1	154548521	rs2072659	C	G	4	0.05955	0.05955	0.2421	0.2421	0.4334	0	0.896	0.2295	0.1435	0.1097	0.696819	0.9188	-0.1703	0.4779	0.7217	0.721976	0.808	0.7646	0.407	0.06047	0.79355	0.939	-0.2188	0.7902	0.782	0.77691
3	48935583	rs7431710	G	A	4	0.0705	0.0705	0.1287	0.1287	0.4727	0	0.3431	0.1702	0.0769	0.02682	0.994601	0.2619	-0.0095	0.2497	0.9695	0.996427	0.0699	-0.3513	0.5429	0.5176	0.997391	0.4989	-0.2301	0.3368	0.4946	0.982633
1	175993820	rs34973462	C	T	4	0.07473	0.07473	-0.1265	-0.1265	0.8438	0	0.6569	-0.1106	0.0783	0.158	0.958032	0.6844	-0.2913	0.244	0.2326	0.972161	0.4664	-0.0137	0.2942	0.9629	0.918299	0.6916	-0.2859	0.3763	0.4475	0.957384
16	89756473	rs258321	A	G	4	0.08225	0.2984	-0.126	-0.1065	0.3366	11.25	0.5589	-0.1557	0.0783	0.04687	0.879956	0.6232	0.2382	0.227	0.294	0.985539	0.9456	-0.3725	0.644	0.5631	0.890884	0.822	-0.4414	0.4391	0.315	0.944488
8	27418040	rs2741351	A	C	4	0.1449	0.1449	-0.1238	-0.1238	0.835	0	0.1755	-0.1566	0.0964	0.1043	0.983582	0.205	-0.1031	0.277	0.7096	0.989769	0.5525	0.1218	0.2892	0.6737	0.977978	0.2268	-0.0702	0.4041	0.8621	0.922237
8	27442127	rs73229090	C	A	4	0.2566	0.925	-0.1282	0.0261	0.2246	31.27	0.8826	-0.185	0.1183	0.118	0.921581	0.9236	0.725	0.438	0.09796	0.940707	0.9887	-0.9673	1.439	0.5015	0.87484	0.9657	-0.1158	0.9425	0.9022	0.926056
8	42442018	rs13253502	G	A	4	0.2628	0.2628	0.078	0.078	0.792	0	0.5947	0.0512	0.0762	0.5015	0.947742	0.6498	0.2708	0.2366	0.2524	0.979788	0.5911	0.2173	0.2982	0.4662	0.931353	0.8329	-0.0032	0.4509	0.9943	0.967829
15	59155050	rs632811	A	G	4	0.4902	0.4902	-0.0488	-0.0488	0.8897	0	0.6707	-0.0661	0.0782	0.3983	0.980691	0.6385	0.1116	0.2329	0.6319	0.967795	0.2617	0.0164	0.3274	0.96	0.943302	0.6097	-0.138	0.3465	0.6906	0.950021
4	3006043	rs1024323	C	T	4	0.5153	0.6811	0.045	0.0353	0.3561	7.41	0.6239	0.0669	0.0756	0.3762	0.988267	0.6322	-0.1397	0.2357	0.5534	1	0.8354	0.4619	0.3769	0.2205	0.999846	0.4396	-0.3382	0.3337	0.3111	1
19	4044424	rs59208569	G	C	4	0.6006	0.6006	0.0641	0.0641	0.6561	0	0.2097	0.157	0.1489	0.2915	0.38346	0.1842	0.0026	0.3008	0.993	0.909039	0.0997	-0.343	0.6096	0.5737	0.567694	0.6227	-0.241	0.3553	0.4977	0.904479
1	35591626	rs11264100	A	G	4	0.6902	0.6857	0.0383	-0.0805	0.0393	64.07	0.1122	0.1935	0.1173	0.0989	0.961168	0.2669	-0.5856	0.2435	0.01623	0.972424	0.5933	0.0105	0.2977	0.9718	0.9553	0.721	-0.02	0.3613	0.9559	0.9626
3	16872929	rs2084533	C	T	4	0.7195	0.7195	-0.0257	-0.0257	0.4435	0	0.6866	-0.0751	0.0788	0.3401	0.9923	0.6975	0.1293	0.2438	0.596	0.985424	0.7387	0.1466	0.3228	0.6497	0.965172	0.5205	0.406	0.3414	0.2345	0.954575
20	61986949	rs2273500	T	C	4	0.7693	0.6998	-0.0428	-0.1588	0.0021	79.51	0.8742	0.2263	0.1773	0.2018	0.417782	0.8798	-1.1276	0.344	0.001056	0.966743	0.8817	0.934	0.697	0.1804	0.412596	0.836	-0.3503	0.4677	0.454	0.953566
18	62125063	rs4485470	G	A	4	0.7911	0.7911	-0.0182	-0.0182	0.9524	0	0.4185	-0.0023	0.0746	0.9757	0.975875	0.4057	-0.0996	0.231	0.6664	0.940313	0.2224	-0.1607	0.3516	0.6478	0.959888	0.2101	-0.0503	0.4252	0.9059	0.898049
8	64604218	rs790564	A	C	4	0.8429	0.9602	0.0149	-0.0077	0.1514	43.35	0.2726	0.0227	0.0826	0.7838	0.97446	0.2208	0.2001	0.27	0.4586	0.979522	0.238	-0.6858	0.342	0.04508	0.953387	0.4205	0.2835	0.3415	0.4066	0.961316
16	69552215	rs12924872	C	T	4	0.8822	0.5535	0.0102	0.0902	0.1505	43.5	0.5381	-0.0121	0.0746	0.8711	0.952069	0.6137	-0.1937	0.2324	0.4046	0.960182	0.828	0.5522	0.3891	0.1561	0.916147	0.7005	0.6081	0.3774	0.1074	0.92043
11	43667625	rs10742683	G	A	4	0.8888	0.9468	-0.0096	-0.0048	0.3836	1.73	0.5898	-0.0536	0.0752	0.4756	0.975455	0.4863	0.0957	0.2233	0.6682	0.995215	0.2965	0.173	0.3101	0.5769	0.972176	0.7598	0.557	0.3872	0.1505	0.989054
15	89943601	rs182317	G	T	4	0.9127	0.5681	-0.0095	-0.071	0.2906	19.84	0.6584	0.0759	0.0976	0.4366	0.639499	0.6755	-0.3792	0.2454	0.1224	0.931347	0.5773	-0.284	0.3407	0.4046	0.711959	0.8869	-0.1365	0.5261	0.7954	0.966698

## Sheet: Supplementary Data 3
Supplementary Data 3: Multivariate logistic regression models of smoking-related phenotyped in each GERA ethnic group using a unweighted genetic risk score (GRS)
Smoking Initiation					CPD
EUR	Estimate	Std. Error	z value	Pr(>|z|)	EUR	Estimate	Std. Error	t value	Pr(>|t|)
(Intercept)	-10.4944	0.374274	-28.0393	5.39388e-173	(Intercept)	1.8848	0.961778	1.95971	0.0500521
age_atspecimen	0.0454445	0.00118614	38.313	0	age_atspecimen	0.143454	0.00857855	16.7224	4.19132e-62
GENDER1	0.119759	0.0237174	5.04942	4.43156e-07	GENDER1	2.03276	0.167347	12.147	9.18804e-34
EuPC1	0.772683	1.64596	0.469443	0.638753	EuPC1	33.3064	11.6199	2.86633	0.00415954
EuPC2	-3.65965	1.84921	-1.97903	0.0478122	EuPC2	-51.3213	12.7736	-4.01776	5.90952e-05
EuPC3	-9.94648	2.08256	-4.77608	1.78746e-06	EuPC3	4.512	14.4917	0.311351	0.755539
EuPC4	0.431957	2.10585	0.205123	0.837476	EuPC4	20.4985	14.896	1.37611	0.168812
EuPC5	2.40941	2.60214	0.925935	0.35448	EuPC5	-13.1116	18.4705	-0.709868	0.477799
EuPC6	3.02724	2.16132	1.40064	0.161321	EuPC6	-18.0758	15.2927	-1.18199	0.237233
EuPC7	-1.55	2.42437	-0.639342	0.522601	EuPC7	13.7849	16.8409	0.818539	0.413065
EuPC8	2.86765	2.32381	1.23403	0.217191	EuPC8	5.30207	16.3764	0.323763	0.746123
EuPC9	-1.91861	2.26366	-0.84757	0.396678	EuPC9	-5.04681	15.9965	-0.315495	0.752391
EuPC10	-0.694475	2.27894	-0.304736	0.760567	EuPC10	10.9719	16.0849	0.682122	0.495175
ASHK	-0.00435917	0.0732535	-0.0595081	0.952547	ASHK	0.0501475	0.518496	0.0967172	0.922953
GRS_SmkInitSNPs_uw	0.0195106	0.0009615	20.2918	1.5185e-91	GRS_CigDaySNPs_uw	0.184092	0.0148934	12.3607	6.78815e-35
LAT	Estimate	Std. Error	z value	Pr(>|z|)	LAT	Estimate	Std. Error	t value	Pr(>|t|)
(Intercept)	-8.61678	1.10413	-7.80416	5.98987e-15	(Intercept)	9.66433	2.40201	4.02344	6.0365e-05
age_atspecimen	0.0407123	0.00295275	13.7879	3.01432e-43	age_atspecimen	0.102451	0.0192736	5.31563	1.23236e-07
GENDER1	0.561816	0.068595	8.19034	2.60494e-16	GENDER1	0.564641	0.453471	1.24516	0.213279
LaPC1	23.0296	4.17204	5.51999	3.39022e-08	LaPC1	266.535	26.1474	10.1936	1.33655e-23
LaPC2	4.7833	3.22283	1.48419	0.137758	LaPC2	18.8632	22.158	0.851305	0.394743
LaPC3	2.67188	3.1582	0.846015	0.397545	LaPC3	57.946	21.0366	2.75454	0.00595223
LaPC4	9.92305	3.69728	2.68388	0.0072773	LaPC4	52.7513	24.0164	2.19647	0.0282189
LaPC5	5.48665	3.1295	1.75321	0.0795665	LaPC5	-35.0439	20.4502	-1.71362	0.0868154
LaPC6	-6.29303	3.21204	-1.9592	0.0500891	LaPC6	-25.9845	20.912	-1.24257	0.214232
GRS_SmkInitSNPs_uw	0.0146272	0.0028212	5.18474	2.16319e-07	GRS_CigDaySNPs_uw	0.0381375	0.0402271	0.948054	0.343263
EAS	Estimate	Std. Error	z value	Pr(>|z|)	EAS	Estimate	Std. Error	t value	Pr(>|t|)
(Intercept)	-8.45449	1.48279	-5.70176	1.18575e-08	(Intercept)	3.09726	3.57871	0.865468	0.387018
age_atspecimen	0.0434429	0.00381335	11.3923	4.56651e-30	age_atspecimen	0.0894487	0.0266394	3.35776	0.000819483
GENDER1	0.84848	0.0824075	10.2962	7.33357e-25	GENDER1	0.897056	0.622386	1.44132	0.149851
EaPC1	-24.1877	3.42553	-7.061	1.65312e-12	EaPC1	-34.8438	22.4999	-1.54862	0.121832
EaPC2	9.23409	3.98143	2.31929	0.0203792	EaPC2	66.3883	23.0283	2.8829	0.00403624
I(EaPC2^2)	-708.335	836.587	-0.846696	0.397164
EaPC3	-36.6259	10.4542	-3.50344	0.000459282	EaPC3	-35.2178	24.5043	-1.43721	0.151015
EaPC4	-9.55866	3.90001	-2.45093	0.0142486	EaPC4	-26.5651	30.3369	-0.875668	0.38145
EaPC5	-1.08998	3.77325	-0.28887	0.772681	EaPC5	22.5465	25.9098	0.870189	0.384435
EaPC6	-1.55042	3.37809	-0.458964	0.64626	EaPC6	10.9754	18.9303	0.57978	0.562211
GRS_SmkInitSNPs_uw	0.0116895	0.00374429	3.12194	0.00179661	GRS_CigDaySNPs_uw	0.152699	0.0678126	2.25178	0.0245823
AFR	Estimate	Std. Error	z value	Pr(>|z|)	AFR	Estimate	Std. Error	t value	Pr(>|t|)
(Intercept)	-7.77149	2.0946	-3.71025	0.000207058	(Intercept)	1.62886	5.01215	0.324982	0.745324
age_atspecimen	0.0547135	0.00565819	9.6698	4.05182e-22	age_atspecimen	0.0944548	0.0374675	2.52098	0.0119985
GENDER1	0.350842	0.117326	2.99033	0.00278677	GENDER1	0.172908	0.737021	0.234603	0.814608
AfPC1	-1.31767	3.0357	-0.434059	0.664246	AfPC1	-6.64025	19.4149	-0.342017	0.732475
AfPC2	3.32472	3.20999	1.03574	0.300323	AfPC2	20.6989	19.2537	1.07506	0.282843
AfPC3	7.25271	3.22667	2.24773	0.0245931	AfPC3	-35.4118	19.7259	-1.7952	0.0731987
AfPC4	1.28161	3.20971	0.399291	0.689679	AfPC4	34.5323	19.5896	1.76279	0.0785192
AfPC5	-1.62749	3.24321	-0.501816	0.615797	AfPC5	12.6981	20.0761	0.632499	0.527337
AfPC6	1.73383	3.18899	0.543693	0.586653	AfPC6	2.80212	20.9637	0.133665	0.893719
GRS_SmkInitSNPs_uw	0.0105356	0.0053424	1.97208	0.0486006	GRS_CigDaySNPs_uw	0.178018	0.0800253	2.22452	0.0265384
